# Supplementary material for: Effects of water, energy, and food security on household well-being
Source: PLoS One. 2024 Jul 11;19(7):e0307017. doi: 10.1371/journal.pone.0307017 (PMC11238993; doi:10.1371/journal.pone.0307017)
Supplement: S1 Data — (XLSX) [file pone.0307017.s001.xlsx]

## Sheet: Sheet1
hid	clust	nh	Age	Wellbeing	Education_Status	regions	Liv_owner	gender	emp_status	Wbil_regular	m_status	credit	residence	HWater_Security	HFood_Security	HEnergy_Security	HHinc	Remit	wageinc	wageinc	Wdistance	WSmanage	wconsistent	lnwaterQuantity	NFinc	Elec_Bill
70049/01	70049	1	31	2	Basic Education	south	no	male	Yes	No	married	Yes	Rural	High	high	high	7.98153	4.60517	100	4.60517	4.70048	public	5.29331	4.70048	10.7829	2.99573
70058/01	70058	1	38	2	Basic Education	south	no	male	Yes	No	married	Yes	Rural	least	least	high	13.3556	4.60517	100	4.60517	3.4012	public	4.63473	4.68213	13.3151	2.99573
70067/01	70067	1	37	3	Basic Education	south	no	male	Yes	Yes	married	No	Rural	least	least	high	8.84147	4.60517	100	4.60517	2.99573	public	4.82028	4.70048	11.2458	2.99573
70075/01	70075	1	52	1	Basic Education	south	no	female	Yes	No	Not married	No	Rural	High	least	least	9.54736	4.60517	1300	7.17012	2.30259	private	4.67283	4.78749	11.204	4.2485
70077/01	70077	1	31	5	Tertiary	south	no	male	Yes	No	married	No	Rural	least	least	least	10.1748	7.31322	22468	10.0198	5.07517	public	4.61512	4.66344	11.2569	2.99573
70078/01	70078	1	31	2	Basic Education	south	no	male	Yes	No	Not married	No	Rural	High	high	least	10.1244	5.39363	100	4.60517	6.56527	public	4.61512	4.64439	11.2621	2.99573
70081/01	70081	1	32	2	Basic Education	south	no	male	Yes	Yes	married	No	Rural	least	least	high	6.87851	5.70378	100	4.60517	4.49981	public	4.67283	4.70048	11.2153	4.60517
70084/01	70084	1	39	2	Basic Education	south	no	male	Yes	No	Not married	Yes	Rural	High	high	high	8.14743	4.60517	100	4.60517	6.13123	public	4.61512	4.68213	11.2358	3.4012
70091/01	70091	1	58	2	Tertiary	south	no	female	Yes	Yes	married	No	Rural	least	least	least	7.98155	7.86327	100	4.60517	3.4012	public	4.63473	4.70048	11.2244	4.2485
70092/01	70092	1	36	2	Basic Education	south	no	male	Yes	Yes	Not married	Yes	Rural	least	high	high	9.44413	5.07517	100	4.60517	5.34711	public	4.61512	4.65396	11.2331	4.16663
70094/01	70094	1	61	3	Basic Education	south	no	female	Yes	No	Not married	Yes	Rural	High	least	high	7.22182	5.70378	100	4.60517	5.73657	public	4.61512	4.66344	11.2633	4.74493
70096/01	70096	1	52	4	Basic Education	south	no	female	Yes	Yes	married	Yes	Rural	least	least	least	6.27843	4.60517	100	4.60517	4.09434	public	4.67283	4.70048	11.2496	4.00733
70108/01	70108	1	30	5	Secondary Education	south	no	female	Yes	No	Not married	Yes	Urban	least	least	high	8.696	7.86327	100	4.60517	5.34711	public	4.64439	4.63473	11.4848	4.49981
70112/01	70112	1	52	2	Secondary Education	south	no	female	Yes	Yes	Not married	Yes	Urban	High	high	high	8.03316	7.00307	100	4.60517	4.86754	private	4.67283	4.66344	11.3461	3.95419
70144/01	70144	1	37	3	Basic Education	south	no	male	Yes	No	married	No	Rural	least	least	high	10.7991	4.60517	4900	8.49699	5.56068	public	4.61512	4.65396	11.6508	3.68888
70152/01	70152	1	27	3	Tertiary	south	no	female	Yes	No	Not married	No	Rural	least	least	least	7.29162	7.00307	100	4.60517	3.21888	public	4.67283	4.67283	11.1985	3.2581
70154/01	70154	1	63	3	Secondary Education	south	no	female	Yes	No	Not married	No	Rural	least	high	high	9.88201	6.90775	100	4.60517	5.48064	public	4.61512	4.64439	11.1954	3.68888
70169/01	70169	1	33	2	Basic Education	south	no	male	Yes	No	Not married	Yes	Rural	least	least	high	8.81783	6.39693	2116	7.65728	4.70048	public	4.61512	4.64439	11.2731	2.99573
70170/01	70170	1	42	2	Secondary Education	south	yes	male	Yes	No	married	No	Rural	High	high	least	7.65299	4.60517	100	4.60517	5.73657	public	4.61512	4.7362	11.2401	3.26317
70171/01	70171	1	60	2	Tertiary	south	no	male	Yes	Yes	married	Yes	Rural	least	least	least	8.94291	4.60517	1900	7.54961	6.23441	public	4.67283	4.7362	11.5502	3.55535
70172/01	70172	1	62	3	Secondary Education	south	no	male	Yes	No	married	Yes	Rural	High	high	least	9.45626	6.44572	100	4.60517	5.73657	public	4.61512	4.70048	11.2663	3.42958
70174/01	70174	1	41	3	Basic Education	south	no	male	Yes	Yes	married	Yes	Rural	High	high	least	9.49416	4.60517	100	4.60517	5.07517	public	4.61512	4.7185	11.2269	4.00733
70180/01	70180	1	41	5	Tertiary	south	no	male	Yes	Yes	married	No	Rural	least	least	least	10.21	8.71604	20422	9.92437	2.30259	public	4.82028	4.70048	11.2705	3.68888
70184/01	70184	1	42	2	Basic Education	south	no	male	Yes	Yes	married	Yes	Rural	least	least	high	5.93293	4.60517	100	4.60517	3.4012	public	4.82028	4.68213	11.1304	3.55535
70185/01	70185	1	35	4	Basic Education	south	no	male	Yes	Yes	married	No	Rural	least	high	high	11.4106	4.60517	6263.2	8.74245	3.4012	public	4.61512	4.74493	11.8818	2.99573
70186/01	70186	1	64	3	Basic Education	south	no	male	Yes	No	Not married	No	Rural	least	least	high	8.05084	4.60517	1900	7.54961	3.68888	public	4.63473	4.66344	11.2337	3.72814
70188/01	70188	1	39	5	Basic Education	south	no	male	Yes	No	Not married	Yes	Rural	least	least	least	9.12299	4.60517	100	4.60517	3.68888	public	4.66344	4.70048	10.9364	3.3322
70190/01	70190	1	66	2	Secondary Education	south	no	male	Yes	No	married	No	Rural	least	least	least	8.27207	6.10925	1900	7.54961	3.21888	public	4.67283	4.65396	11.2556	3.4012
70191/01	70191	1	82	3		south	no	female	Yes	Yes	Not married	Yes	Rural	least	least	high	5.814	4.60517	100	4.60517	4.09434	public	4.61512	4.64439	11.0991	3.83764
70301/01	70301	1	80	3		south	no	male	Yes	No	married	Yes	Rural	least	least	least	9.39004	7.37776	8500	9.04782	4.2485	public	4.62497	4.64439	9.84002	3.68888
70314/01	70314	1	27	2	Basic Education	south	no	male	Yes	No	Not married	Yes	Urban	least	least	least	4.60517	4.60517	100	4.60517	4.70048	public	4.62497	4.61512	11.2734	5.36711
70329/01	70329	1	60	1	Basic Education	south	no	female	Yes	No	Not married	Yes	Urban	least	least	least	8.63852	4.60517	2980	7.99968	4.78749	public	4.61512	4.65396	11.2378	3.55535
70341/01	70341	1	63	2	Secondary Education	south	no	male	Yes	No	married	Yes	Rural	least	least	high	9.37811	4.60517	100	4.60517	4.09434	public	4.65396	4.67283	11.2588	3.54504
70352/01	70352	1	47	3	Secondary Education	south	no	male	Yes	No	married	Yes	Rural	High	least	high	8.03135	4.60517	100	4.60517	4.49981	public	4.61512	4.68213	11.2475	3.2581
70367/01	70367	1	30	1	Basic Education	south	no	male	Yes	No	married	Yes	Rural	least	least	high	9.25386	4.60517	10180	9.22818	4.70048	public	4.61512	4.66344	11.3769	3.41759
70368/01	70368	1	66	4	Secondary Education	south	no	male	Yes	No	married	No	Rural	least	high	high	11.8227	4.60517	8740	9.07567	4.70048	public	4.61512	4.67283	11.1197	3.68888
70371/01	70371	1	43	1	Secondary Education	south	yes	male	Yes	No	Not married	No	Rural	least	least	high	8.4362	4.60517	100	4.60517	4.86754	public	4.61512	4.7185	11.2358	3.55535
70374/01	70374	1	69	3		south	yes	male	Yes	No	married	Yes	Rural	least	least	high	8.32833	4.60517	100	4.60517	4.70048	public	4.61512	4.64439	11.2666	3.52452
70376/01	70376	1	42	1	Basic Education	south	no	male	Yes	No	married	Yes	Rural	least	least	high	6.95073	4.60517	100	4.60517	4.49981	public	4.61512	4.68213	11.2353	4.34046
70382/01	70382	1	94	1		south	no	male	Yes	Yes	married	Yes	Rural	High	least	least	8.80643	4.60517	1900	7.54961	4.70048	public	4.61512	4.86754	11.3722	3.16309
70393/01	70393	1	60	3	Secondary Education	south	no	female	Yes	No	married	Yes	Rural	least	least	high	8.41976	8.36637	100	4.60517	5.34711	public	4.61512	4.66344	11.2658	3.65661
70394/01	70394	1	40	2	Secondary Education	south	yes	male	Yes	No	Not married	No	Rural	least	least	least	10.6868	7.83201	100	4.60517	3.4012	public	4.61512	4.7185	11.2369	3.46574
70402/01	70402	1	47	3	Secondary Education	south	yes	male	Yes	No	married	Yes	Urban	High	high	high	9.41537	4.60517	100	4.60517	4.2485	private	4.61512	4.70048	11.2203	3.73369
70404/01	70404	1	46	4	Tertiary	south	yes	male	Yes	No	married	No	Urban	High	least	least	9.43272	4.86754	100	4.60517	2.30259	private	4.61512	4.70048	11.3357	4.09434
70412/01	70412	1	70	3		south	no	female	Yes	Yes	Not married	No	Urban	High	least	high	8.89121	8.36637	100	4.60517	2.30259	public	4.67283	4.65396	10.9476	3.4012
70445/01	70445	1	51	2	Secondary Education	south	yes	male	Yes	No	married	No	Rural	least	high	high	10.005	5.99146	100	4.60517	4.49981	public	4.61512	4.68213	11.3192	4.94164
70455/01	70455	1	43	2	Basic Education	south	no	male	Yes	No	married	Yes	Rural	High	high	high	7.95523	4.60517	100	4.60517	6.23441	public	4.86754	4.68213	11.2109	3.56122
70456/01	70456	1	28	4	Tertiary	south	no	male	Yes	Yes	Not married	Yes	Rural	least	high	least	8.37977	4.60517	100	4.60517	4.09434	private	4.61512	4.68213	11.357	3.63759
70458/01	70458	1	62	5		south	no	female	Yes	No	Not married	Yes	Rural	least	least	least	7.05955	4.60517	100	4.60517	3.91202	public	4.67283	4.63473	11.2685	3.68888
70461/01	70461	1	36	4	Basic Education	south	no	male	Yes	No	married	Yes	Rural	least	least	high	8.82117	4.60517	100	4.60517	5.07517	public	4.67283	4.68213	11.2202	3.55535
70464/01	70464	1	45	2	Basic Education	south	no	male	Yes	No	married	No	Rural	High	high	high	8.16692	4.60517	100	4.60517	2.3979	public	4.86754	4.67283	11.228	5.39363
70474/01	70474	1	39	4	Tertiary	south	yes	male	Yes	No	married	No	Rural	least	least	least	10.6271	6.72143	12402.6	9.42567	4.70048	public	4.61512	4.74493	11.3387	3.91202
70475/01	70475	1	52	2	Basic Education	south	yes	female	Yes	No	Not married	Yes	Rural	least	high	high	10.7529	4.60517	100	4.60517	5.56068	public	4.61512	4.66344	11.344	3.12474
70487/01	70487	1	72	2	Secondary Education	south	no	male	Yes	No	Not married	Yes	Rural	High	least	high	7.68909	7.57559	100	4.60517	5.56068	public	4.67283	4.62497	10.9457	3.37486
70495/01	70495	1	57	5	Tertiary	south	no	male	Yes	No	married	No	Rural	High	high	least	9.42978	4.60517	100	4.60517	5.73657	public	4.82028	4.66344	10.806	3.80666
70496/01	70496	1	55	4	Secondary Education	south	yes	male	Yes	No	married	No	Rural	least	high	high	10.4874	7.30653	100	4.60517	3.91202	public	4.61512	4.70048	11.2864	3.21486
70498/01	70498	1	48	4	Basic Education	south	yes	male	Yes	Yes	married	No	Rural	least	high	high	8.4002	4.60517	100	4.60517	4.86754	public	4.61512	4.68213	11.2967	3.4012
70579/01	70579	1	59	5	Secondary Education	south	no	male	Yes	No	married	No	Rural	least	high	high	9.24222	4.60517	100	4.60517	2.48491	public	5.29331	4.66344	10.6039	3.4012
70581/01	70581	1	55	3	Basic Education	south	no	female	Yes	No	Not married	Yes	Rural	least	high	high	9.12583	4.60517	100	4.60517	2.35137	private	4.67283	4.65396	11.2911	4.38203
70585/01	70585	1	32	2	Basic Education	south	no	female	Yes	Yes	Not married	Yes	Rural	least	least	high	7.70166	6.82437	100	4.60517	3.68888	public	5.29331	4.66344	11.0549	3.91202
70588/01	70588	1	55	1	Secondary Education	south	yes	male	Yes	No	married	No	Rural	least	high	least	9.62029	4.60517	100	4.60517	3.91202	public	4.67283	4.70048	11.1671	3.80666
70590/01	70590	1	50	3	Basic Education	south	no	male	Yes	Yes	married	Yes	Rural	least	high	high	9.94011	4.60517	100	4.60517	5.07517	public	4.67283	4.70048	11.4033	3.46574
70591/01	70591	1	31	1	Basic Education	south	no	female	Yes	Yes	married	Yes	Rural	least	least	least	9.0435	4.60517	100	4.60517	6.01616	public	4.68213	4.68213	11.3095	3.68888
70592/01	70592	1	59	4	Tertiary	south	no	male	Yes	No	married	No	Rural	least	least	least	8.10221	4.60517	1900	7.54961	5.34711	public	4.63473	4.62497	11.2942	4.78749
70602/01	70602	1	38	2	Basic Education	south	yes	male	Yes	No	married	Yes	Rural	High	least	high	9.8028	4.60517	100	4.60517	5.73657	public	4.61512	4.68213	11.3213	4.41724
70603/01	70603	1	27	5	Basic Education	south	no	male	Yes	No	married	No	Rural	least	least	least	10.0097	4.60517	100	4.60517	2.99573	public	4.61512	5.63479	11.3377	5.59842
70605/01	70605	1	55	1	Secondary Education	south	yes	male	Yes	No	married	Yes	Rural	High	least	least	8.82975	4.60517	4996	8.51639	4.70048	public	4.61512	4.74493	11.3134	3.68888
70610/01	70610	1	35	2	Basic Education	south	no	male	Yes	Yes	married	Yes	Rural	least	least	high	6.84739	4.60517	100	4.60517	3.91202	public	4.67283	4.68213	11.7394	3.55535
70612/01	70612	1	62	4	Basic Education	south	no	male	Yes	No	married	Yes	Rural	least	high	least	9.71279	7.27932	8740	9.07567	4.70048	public	4.67283	4.70048	10.494	3.91202
70614/01	70614	1	50	2	Secondary Education	south	no	female	Yes	No	Not married	Yes	Rural	High	least	least	6.47948	5.8861	100	4.60517	6.56527	public	4.70048	4.70048	11.0745	3.91202
70618/01	70618	1	27	4	Basic Education	south	no	male	Yes	Yes	married	Yes	Rural	least	high	high	8.96927	4.60517	100	4.60517	5.34711	public	4.67283	4.63473	11.4037	3.30712
70619/01	70619	1	54	3	Tertiary	south	yes	male	Yes	No	married	No	Rural	least	least	least	9.93279	4.60517	18100	9.80367	4.38203	public	4.67283	4.66344	11.4291	3.44252
70624/01	70624	1	48	5	Secondary Education	south	yes	male	Yes	No	married	No	Urban	High	high	high	10.4691	4.60517	100	4.60517	2.30259	private	4.61512	4.72739	11.3341	4.74493
70627/01	70627	1	46	5	Tertiary	south	no	male	Yes	No	married	No	Urban	least	least	least	12.0856	8.77956	14500	9.5819	2.99573	public	4.61512	5.21129	11.4096	4.65396
70628/01	70628	1	49	3		south	no	male	Yes	No	Not married	No	Urban	least	least	high	10.8215	4.60517	100	4.60517	3.21888	public	4.61512	4.64439	11.6218	3.4012
70637/01	70637	1	50	2		south	no	female	Yes	Yes	Not married	Yes	Urban	High	least	high	6.25327	4.60517	100	4.60517	5.743	public	4.82028	4.65396	11.7333	3.65661
70670/01	70670	1	44	2	Basic Education	south	no	male	Yes	No	Not married	Yes	Rural	least	least	high	9.97094	4.60517	100	4.60517	5.34711	public	4.61512	4.66344	9.28359	3.68888
70673/01	70673	1	51	4	Secondary Education	south	no	male	Yes	Yes	married	No	Rural	least	high	high	9.72763	4.60517	100	4.60517	4.09434	public	4.82028	4.86754	10.733	4.65396
70676/01	70676	1	38	1	Basic Education	south	yes	male	Yes	Yes	married	Yes	Rural	least	high	high	8.95773	4.60517	100	4.60517	6.23441	public	4.67283	4.66344	11.4911	3.5217
70681/01	70681	1	54	5	Secondary Education	south	no	female	Yes	No	Not married	No	Rural	least	least	least	11.9964	6.68461	100	4.60517	6.23441	private	4.61512	4.69135	11.3556	3.80666
70685/01	70685	1	56	1		south	no	male	Yes	No	married	Yes	Rural	least	least	least	5.73271	4.60517	100	4.60517	4.70048	public	4.67283	4.70953	11.1583	3.68888
70686/01	70686	1	57	1		south	no	male	Yes	No	married	Yes	Rural	least	least	least	8.55658	4.60517	100	4.60517	5.8861	public	4.82028	4.66344	11.0159	3.04452
70687/01	70687	1	25	1	Basic Education	south	no	male	Yes	No	Not married	Yes	Rural	High	least	least	8.50133	4.60517	100	4.60517	5.34711	public	4.61512	4.66344	11.2609	3.26694
70688/01	70688	1	66	1		south	no	female	No	No	Not married	Yes	Rural	least	least	least	8.65171	6.30992	100	4.60517	5.19296	public	4.66344	4.69135	11.2923	3.55535
70689/01	70689	1	70	1	Tertiary	south	no	male	Yes	Yes	married	No	Rural	least	least	least	10.3536	4.60517	100	4.60517	2.3979	public	4.70048	4.62006	11.1916	3.79025
70706/01	70706	1	31	1	Basic Education	south	no	male	Yes	No	married	Yes	Rural	least	least	least	6.87623	4.60517	100	4.60517	6.01616	public	4.61512	4.66344	11.3051	3.60659
70708/01	70708	1	48	3	Secondary Education	south	no	male	Yes	No	Not married	Yes	Rural	least	least	high	7.73732	4.60517	100	4.60517	3.91202	public	4.61512	5.52146	11.437	3.52636
70709/01	70709	1	59	2		south	no	male	Yes	No	married	No	Rural	High	high	high	9.45753	4.60517	100	4.60517	4.49981	private	4.82028	4.78749	11.2915	4.10859
70720/01	70720	1	40	2	Secondary Education	north	no	male	Yes	No	married	No	Urban	least	least	least	9.70858	4.60517	100	4.60517	5.07517	public	4.70048	4.63473	11.2001	4.2485
70736/01	70736	1	23	2	Secondary Education	north	no	male	Yes	No	married	No	Urban	High	least	high	7.53325	4.60517	100	4.60517	6.23441	public	4.64439	4.67283	11.3508	4.00733
70755/01	70755	1	56	1	Secondary Education	north	no	male	Yes	No	married	No	Rural	least	least	high	10.6996	7.00307	100	4.60517	5.34711	public	4.61512	4.68213	11.2547	3.91202
70766/01	70766	1	45	1	Basic Education	north	yes	male	Yes	No	married	Yes	Rural	least	high	high	8.98013	6.60665	100	4.60517	6.23441	public	4.7185	4.7185	11.2766	3.03363
70769/01	70769	1	72	3		north	no	male	Yes	No	Not married	Yes	Rural	least	high	high	9.22379	4.60517	100	4.60517	2.30259	public	4.61512	4.70048	11.235	3.7919
70772/01	70772	1	60	1		north	no	male	Yes	No	married	Yes	Rural	High	least	high	8.79971	5.99146	2980	7.99968	6.01616	public	4.82028	5.29832	11.2296	3.57442
70776/01	70776	1	43	4		north	no	male	Yes	Yes	married	Yes	Rural	least	least	least	6.9725	4.60517	100	4.60517	4.70048	public	4.62497	4.65396	11.1654	3.68888
70780/01	70780	1	35	2		north	yes	male	Yes	No	married	No	Rural	least	least	least	12.3129	4.60517	100	4.60517	5.34711	public	4.63473	4.65396	12.5789	3.93265
70781/01	70781	1	47	1		north	no	male	Yes	Yes	married	Yes	Rural	least	least	least	8.40348	4.60517	100	4.60517	5.73657	public	4.63473	4.78749	13.4786	3.55535
70800/01	70800	1	50	5		north	no	male	Yes	No	Not married	Yes	Rural	High	least	high	8.16555	5.97635	2980	7.99968	2.3979	public	4.82028	4.64439	11.2588	2.99573
70811/01	70811	1	51	1		north	yes	male	No	No	married	Yes	Rural	least	least	high	9.70894	4.60517	100	4.60517	5.34711	public	4.82028	4.65396	11.4098	3.23868
70812/01	70812	1	32	2		north	no	male	Yes	No	married	No	Rural	High	least	least	8.72788	4.60517	100	4.60517	5.73657	public	4.67283	4.65396	11.2572	4.94164
70814/01	70814	1	34	4	Basic Education	north	no	female	Yes	Yes	Not married	No	Urban	least	least	least	9.01883	5.99146	100	4.60517	4.09434	public	4.67283	4.63473	10.7551	4.2485
70832/01	70832	1	47	2	Basic Education	north	no	male	Yes	No	Not married	Yes	Rural	High	least	high	6.10673	4.60517	100	4.60517	2.30259	private	5.29331	4.70048	11.2651	4.78749
70834/01	70834	1	56	1		north	no	male	Yes	No	married	Yes	Rural	High	high	least	7.09509	5.29832	100	4.60517	4.38203	private	4.64439	4.64439	10.8654	3.22214
70837/01	70837	1	36	1		north	no	female	Yes	No	Not married	No	Rural	High	least	least	7.84635	4.60517	100	4.60517	3.4012	private	5.29331	4.66344	11.1987	2.99573
70838/01	70838	1	37	5		north	yes	male	Yes	Yes	married	No	Rural	least	least	least	9.11674	4.68675	100	4.60517	4.70048	public	4.64439	4.64439	11.3122	3.21888
70841/01	70841	1	25	2	Basic Education	north	no	male	Yes	Yes	married	Yes	Rural	least	least	least	7.80346	4.60517	100	4.60517	4.70048	public	4.61512	4.66344	11.1868	4.2485
70842/01	70842	1	44	2	Secondary Education	north	yes	male	Yes	No	married	No	Rural	High	high	high	9.88598	5.01063	100	4.60517	5.07517	public	4.69135	4.69135	10.8589	3.80666
70843/01	70843	1	61	2	Secondary Education	north	yes	male	Yes	Yes	Not married	Yes	Rural	least	least	least	9.21492	5.56068	6100	8.71604	5.56068	public	5.29331	4.61512	11.2319	4.58841
70844/01	70844	1	51	1		north	no	female	Yes	Yes	Not married	Yes	Rural	least	least	high	8.394	6.92756	100	4.60517	4.2485	public	5.29331	4.70048	11.1835	3.63198
70845/01	70845	1	38	3	Tertiary	north	no	female	Yes	Yes	Not married	No	Rural	High	least	least	11.1224	7.1309	100	4.60517	4.70048	public	5.24702	4.66344	8.11393	4.38203
70846/01	70846	1	31	1		north	yes	female	Yes	No	Not married	No	Rural	least	least	least	9.0028	4.60517	100	4.60517	4.70048	public	5.28827	4.62497	11.2556	3.71166
70847/01	70847	1	44	1	Basic Education	north	yes	male	Yes	No	married	Yes	Rural	least	high	high	9.45415	4.60517	12196	9.40886	5.07517	public	5.19296	4.65396	11.1741	3.47138
70848/01	70848	1	25	1	Basic Education	north	no	male	Yes	No	married	Yes	Rural	High	high	high	6.48364	4.60517	100	4.60517	4.09434	private	5.24702	4.78749	11.3646	2.99573
70849/01	70849	1	21	3	Basic Education	north	no	female	Yes	Yes	married	No	Rural	High	least	least	6.63183	6.10925	100	4.60517	5.07517	private	5.28827	4.82831	11.2774	4.2485
70850/01	70850	1	78	1		north	no	male	Yes	Yes	married	Yes	Rural	least	high	least	8.74208	8.57546	100	4.60517	4.38203	public	4.65396	4.65396	11.2175	3.26588
70855/01	70855	1	29	3	Basic Education	north	no	male	Yes	No	Not married	No	Rural	High	high	least	9.66768	4.60517	100	4.60517	4.70048	public	4.60517	4.63473	11.2893	3.80666
70860/01	70860	1	55	2	Basic Education	north	no	male	Yes	No	married	Yes	Rural	High	least	least	7.87186	5.48064	100	4.60517	4.70048	public	4.67283	4.66344	11.5063	3.18863
70861/01	70861	1	55	1	Basic Education	north	no	male	Yes	No	married	Yes	Rural	High	least	high	6.41503	4.60517	100	4.60517	4.70048	public	4.66344	4.7185	11.4615	3.34806
70862/01	70862	1	39	1	Basic Education	north	no	male	Yes	No	married	Yes	Rural	least	least	high	8.15954	4.60517	2980	7.99968	5.34711	public	4.65396	4.70048	11.4244	3.93464
70867/01	70867	1	37	1	Secondary Education	north	no	male	Yes	No	married	No	Rural	High	least	high	7.72194	5.01063	100	4.60517	4.70048	public	4.64439	4.70048	11.2298	3.21888
70868/01	70868	1	26	2	Basic Education	north	no	female	Yes	No	married	No	Rural	High	least	high	7.8028	6.47697	100	4.60517	2.35137	public	4.82028	4.68213	11.2322	3.4012
70869/01	70869	1	63	2		north	no	female	Yes	No	Not married	No	Rural	least	least	high	6.8886	4.60517	100	4.60517	2.35137	public	4.82028	4.66344	11.2239	4.00733
70872/01	70872	1	22	1	Basic Education	north	no	male	Yes	No	married	Yes	Rural	High	least	high	8.28129	4.60517	2980	7.99968	3.91202	public	4.66344	4.63473	11.2097	3.6549
70875/01	70875	1	62	1	Basic Education	north	no	male	Yes	No	married	No	Rural	High	least	high	11.3585	4.60517	7900	8.97462	4.09434	public	5.29331	4.78749	11.1704	3.68888
70878/01	70878	1	55	2	Tertiary	north	yes	male	Yes	No	married	No	Rural	least	least	high	10.6193	5.70378	10177.6	9.22794	4.2485	public	5.29331	4.74493	11.1928	4.17439
70879/01	70879	1	63	3		north	yes	male	Yes	No	married	Yes	Rural	High	least	least	9.60154	4.60517	100	4.60517	4.49981	public	4.66344	4.66344	11.2628	2.99573
70883/01	70883	1	78	2		north	yes	male	Yes	No	married	Yes	Rural	High	least	least	9.93788	5.59842	100	4.60517	4.38203	public	4.66344	4.69135	10.9975	3.78142
70886/01	70886	1	78	1		north	yes	male	Yes	No	married	Yes	Rural	High	least	high	8.10912	4.60517	100	4.60517	2.30259	public	4.61512	4.65396	11.445	3.73515
70889/01	70889	1	64	2		north	no	male	Yes	No	married	Yes	Rural	High	least	high	10.025	4.60517	100	4.60517	2.94444	private	4.70048	4.68213	11.2544	2.99573
70892/01	70892	1	34	1	Basic Education	north	no	female	Yes	Yes	Not married	Yes	Rural	least	least	least	7.96826	4.60517	100	4.60517	4.70048	public	4.64439	4.64439	11.1116	3.55535
70893/01	70893	1	29	1	Basic Education	north	no	male	Yes	No	married	Yes	Rural	High	least	high	6.98198	4.60517	100	4.60517	4.38203	public	5.29331	4.85203	11.462	3.88015
70894/01	70894	1	62	1		north	yes	female	Yes	No	Not married	Yes	Rural	High	least	high	6.41503	4.60517	100	4.60517	3.55535	public	4.61512	4.65396	11.279	3.70482
70895/01	70895	1	39	4	Tertiary	north	no	male	Yes	No	married	No	Rural	least	least	high	7.94068	4.60517	100	4.60517	2.35137	public	4.67283	4.65396	11.1954	2.99573
70896/01	70896	1	39	1		north	no	male	Yes	No	married	No	Rural	High	high	high	7.0956	4.60517	100	4.60517	4.70048	public	5.29331	4.65396	12.9778	2.99573
70897/01	70897	1	66	1	Basic Education	north	yes	male	Yes	No	married	Yes	Rural	least	least	high	8.13378	5.24702	100	4.60517	6.56527	public	4.67283	4.7185	10.2805	2.99573
70925/01	70925	1	26	4	Tertiary	north	yes	male	Yes	Yes	married	No	Rural	least	least	high	7.96754	4.60517	2500	7.82405	4.38203	public	4.67283	4.62497	10.6847	4.94164
70926/01	70926	1	72	1		north	no	male	Yes	No	married	Yes	Rural	least	high	high	7.0365	4.60517	100	4.60517	3.91202	public	4.67283	4.65396	10.5907	5.84678
70929/01	70929	1	42	1	Secondary Education	north	yes	male	Yes	No	married	No	Rural	High	least	least	8.98635	4.60517	6940	8.84506	4.09434	public	4.61512	4.70048	11.2105	3.91202
70931/01	70931	1	40	1		north	no	male	Yes	No	married	Yes	Rural	least	least	high	7.0205	4.60517	100	4.60517	4.38203	public	4.61512	4.70048	11.2296	3.71357
70934/01	70934	1	47	1		north	no	male	Yes	No	married	Yes	Rural	High	least	high	8.73669	4.60517	100	4.60517	4.70048	public	4.61512	4.66344	11.2252	3.91202
70939/01	70939	1	31	3		north	no	male	Yes	No	married	Yes	Rural	least	high	high	8.37686	4.60517	100	4.60517	3.4012	public	4.67283	4.67283	11.232	4.03687
70940/01	70940	1	33	1	Basic Education	north	no	male	Yes	No	married	Yes	Rural	least	least	high	6.51821	4.60517	100	4.60517	5.73657	public	4.61512	4.63473	11.2201	4.94164
70941/01	70941	1	38	5		north	no	male	Yes	No	married	Yes	Rural	least	least	high	9.09532	4.60517	100	4.60517	4.00733	public	4.67283	4.65396	10.8461	5.29832
70943/01	70943	1	35	2	Basic Education	north	no	male	Yes	No	Not married	Yes	Rural	least	least	high	8.63615	4.60517	100	4.60517	2.44235	public	4.61512	4.65396	11.2255	4.52179
70944/01	70944	1	31	2	Basic Education	north	yes	male	Yes	No	married	Yes	Rural	High	least	least	9.05374	4.60517	5860	8.67591	5.34711	public	4.60517	4.70048	11.2477	3.4012
70946/01	70946	1	50	1		north	no	male	Yes	No	married	Yes	Rural	least	high	least	7.89009	5.01063	100	4.60517	4.2485	public	5.29331	4.67283	11.3497	3.08191
70947/01	70947	1	52	1		north	yes	male	Yes	No	married	Yes	Rural	least	least	least	7.95257	4.60517	100	4.60517	4.38203	public	5.19296	4.70048	11.3743	3.55535
70949/01	70949	1	34	1		north	no	male	Yes	No	married	Yes	Rural	High	least	least	8.40132	6.04026	100	4.60517	6.91771	public	5.28827	4.63473	11.2344	3.55535
70950/01	70950	1	57	1		north	no	male	No	No	married	Yes	Rural	least	least	least	7.4132	5.59842	100	4.60517	3.91202	public	5.29331	4.7185	11.2326	3.4012
70952/01	70952	1	33	2	Secondary Education	north	yes	male	Yes	No	married	Yes	Rural	least	high	high	10.1387	4.60517	100	4.60517	4.70048	public	4.67283	4.66344	11.3185	8.01301
70957/01	70957	1	52	1		north	yes	male	Yes	No	married	Yes	Rural	High	least	least	6.2924	4.60517	100	4.60517	4.70048	private	4.68213	4.65396	11.2164	5.39835
70962/01	70962	1	64	4		north	no	male	Yes	Yes	married	Yes	Rural	least	least	high	8.08586	4.60517	100	4.60517	6.01616	public	4.60517	4.7185	11.3203	3.55535
70971/01	70971	1	40	1		north	no	female	Yes	No	Not married	No	Rural	least	least	high	6.81679	4.60517	100	4.60517	4.94164	public	4.64439	4.64439	11.3204	3.32985
70972/01	70972	1	44	3	Secondary Education	north	no	male	Yes	No	married	No	Rural	least	least	least	11.283	5.41165	6100	8.71604	4.49981	public	4.70048	4.70048	11.4359	5.24702
70975/01	70975	1	38	1	Basic Education	north	no	male	Yes	No	married	No	Rural	High	least	high	6.79429	4.60517	100	4.60517	5.34711	public	5.19296	4.64439	11.3229	3.04452
70979/01	70979	1	23	2	Basic Education	north	no	male	Yes	No	Not married	Yes	Rural	least	least	high	5.82862	4.60517	100	4.60517	5.34711	public	4.60517	4.63473	11.2735	3.65159
70985/01	70985	1	55	1		north	no	male	Yes	No	married	Yes	Rural	least	least	high	6.32189	4.60517	100	4.60517	5.34711	public	4.62497	5.36598	11.2286	3.57204
70990/01	70990	1	37	1		north	no	male	Yes	No	Not married	Yes	Rural	least	least	high	6.07078	4.60517	100	4.60517	4.70048	public	4.61512	5.01063	11.2893	3.91202
70991/01	70991	1	48	1		north	yes	female	Yes	No	married	No	Rural	High	least	high	9.41677	4.60517	8740	9.07567	6.01616	public	4.61512	5.36598	11.2315	3.80666
70993/01	70993	1	32	1	Tertiary	north	no	female	Yes	No	married	Yes	Rural	High	least	high	6.92549	4.60517	100	4.60517	2.3979	public	4.61512	4.62497	11.2273	5.1358
70996/01	70996	1	41	1	Basic Education	north	yes	male	Yes	Yes	married	No	Rural	High	least	high	8.52288	4.60517	100	4.60517	5.07517	public	4.61512	4.74493	11.2281	3.67404
70997/01	70997	1	70	1		north	no	male	Yes	No	married	Yes	Rural	High	least	high	7.15473	4.60517	100	4.60517	4.70048	public	4.61512	5.52943	11.2239	3.21888
70999/01	70999	1	59	1	Secondary Education	north	yes	male	Yes	No	married	Yes	Rural	High	least	high	8.84069	4.60517	4900	8.49699	4.86754	public	4.61512	5.48064	11.2262	3.21888
70001/02	70001	2	59	4	Secondary Education	south	no	male	Yes	No	married	Yes	Urban	least	least	least	9.05316	4.60517	1060	6.96602	2.77259	private	4.82028	4.74493	11.1466	4.94164
70039/02	70039	2	33	2	Basic Education	south	no	male	Yes	No	married	No	Urban	High	least	least	11.1909	4.60517	72100	11.1858	5.8861	private	4.70048	4.65396	11.1958	3.4012
70049/02	70049	2	52	3	Secondary Education	south	no	male	Yes	No	married	Yes	Rural	High	high	high	7.94282	4.60517	100	4.60517	5.73657	public	5.29331	4.68213	10.9749	2.99573
70056/02	70056	2	38	4	Tertiary	south	no	male	Yes	Yes	Not married	No	Rural	least	least	least	11.1708	6.62007	10900	9.29652	3.21888	public	4.82028	4.66344	11.101	3.4012
70061/02	70061	2	52	5	Secondary Education	south	no	male	Yes	No	married	No	Rural	High	least	least	10.0946	4.60517	820	6.7093	6.01616	public	4.66344	4.68213	11.3758	4.09434
70068/02	70068	2	43	4	Basic Education	south	no	female	Yes	No	married	Yes	Rural	least	least	least	7.68888	6.8773	100	4.60517	5.56068	public	4.61512	4.63473	11.2394	3.21888
70069/02	70069	2	53	2	Secondary Education	south	no	male	Yes	No	married	No	Rural	least	least	least	11.2597	4.60517	26980	10.2028	4.09434	public	4.64439	4.82831	11.2265	4.44265
70075/02	70075	2	50	1		south	no	male	Yes	No	married	Yes	Rural	High	least	high	6.04676	4.60517	100	4.60517	2.30259	private	4.67283	4.67283	11.2197	4.31526
70078/02	70078	2	37	5	Secondary Education	south	no	female	Yes	No	Not married	No	Rural	High	least	least	8.99962	4.60517	8100	8.99962	6.41346	public	4.61512	4.64439	11.3113	2.99573
70081/02	70081	2	36	2	Basic Education	south	no	male	Yes	Yes	married	No	Rural	least	least	high	9.34674	4.60517	3700	8.21609	4.09434	public	4.67283	4.7185	11.2087	4.2485
70086/02	70086	2	41	1	Basic Education	south	no	female	Yes	No	Not married	No	Rural	least	high	least	7.55237	5.39363	100	4.60517	5.07517	private	4.61512	4.74493	11.1567	4.2485
70091/02	70091	2	34	3	Basic Education	south	no	male	Yes	Yes	Not married	No	Rural	least	least	high	8.84723	4.60517	4900	8.49699	3.4012	public	4.64439	4.7185	11.2295	4.58497
70092/02	70092	2	45	4	Tertiary	south	no	male	Yes	No	Not married	No	Rural	High	least	high	9.58563	4.60517	100	4.60517	5.56068	public	4.61512	4.62497	11.2641	4.23892
70096/02	70096	2	60	2		south	no	female	Yes	Yes	married	Yes	Rural	least	least	high	6.74035	4.60517	100	4.60517	4.09434	public	4.66344	4.70048	11.2469	4.09434
70097/02	70097	2	54	5	Secondary Education	south	no	male	Yes	Yes	Not married	No	Rural	least	least	least	6.3535	4.60517	100	4.60517	3.68888	public	4.67283	4.64439	11.5222	3.68888
70112/02	70112	2	52	2	Secondary Education	south	no	male	Yes	No	married	Yes	Urban	High	high	high	10.2519	5.9135	100	4.60517	5.34711	private	4.67283	4.70048	11.4245	3.46574
70144/02	70144	2	35	4	Basic Education	south	no	male	Yes	No	married	Yes	Rural	least	least	high	9.10119	4.60517	5860	8.67591	4.09434	public	4.60517	4.66344	11.2279	3.68888
70150/02	70150	2	60	1	Basic Education	south	no	female	Yes	No	married	Yes	Rural	High	least	high	5.94109	4.60517	100	4.60517	3.21888	public	4.67283	4.64439	11.5178	2.99573
70154/02	70154	2	48	3	Basic Education	south	no	male	Yes	No	married	Yes	Rural	High	high	high	9.55134	4.60517	100	4.60517	5.43808	public	4.61512	4.66344	11.1865	3.68888
70165/02	70165	2	55	4		south	no	female	Yes	No	married	Yes	Rural	least	least	least	5.91705	4.60517	100	4.60517	3.91202	public	4.61512	4.62497	11.2252	3.4012
70167/02	70167	2	48	5	Secondary Education	south	no	male	Yes	No	married	Yes	Rural	High	least	least	9.1976	4.60517	100	4.60517	5.07517	public	4.61512	4.65396	11.223	2.99573
70169/02	70169	2	74	4	Secondary Education	south	no	male	Yes	No	married	Yes	Rural	least	least	high	7.23648	4.60517	100	4.60517	4.70048	public	4.64439	4.64439	11.297	2.99573
70170/02	70170	2	51	3	Basic Education	south	no	female	Yes	No	Not married	No	Rural	High	least	high	7.14316	4.60517	100	4.60517	5.56068	public	4.61512	4.69135	11.2456	3.31666
70179/02	70179	2	60	3	Basic Education	south	no	female	Yes	No	married	Yes	Rural	least	high	least	9.71012	7.87093	11620	9.36048	4.09434	public	4.62497	4.7185	11.4285	3.4012
70181/02	70181	2	33	1	Basic Education	south	no	male	Yes	No	married	Yes	Rural	least	least	least	8.77965	4.60517	100	4.60517	4.38203	public	4.61512	4.74493	11.2295	3.91202
70182/02	70182	2	48	1	Basic Education	south	no	male	Yes	Yes	married	Yes	Rural	least	least	high	7.48918	5.79909	100	4.60517	3.68888	public	4.82028	4.61016	11.2362	3.68888
70184/02	70184	2	60	2		south	no	female	Yes	Yes	Not married	No	Rural	least	least	high	8.82459	6.21461	100	4.60517	4.00733	public	4.82028	4.66344	11.0781	3.47827
70188/02	70188	2	33	3	Basic Education	south	no	male	Yes	No	Not married	No	Rural	High	least	high	6.31091	4.60517	100	4.60517	3.68888	private	4.61512	4.66344	11.2352	3.55725
70296/02	70296	2	43	3	Basic Education	south	no	female	Yes	No	Not married	No	Rural	least	least	high	8.70052	4.60517	100	4.60517	5.34711	public	5.273	4.64439	11.0007	4.70048
70298/02	70298	2	39	4		south	no	female	Yes	No	Not married	No	Rural	least	least	high	8.95824	7.49554	100	4.60517	2.48491	public	4.61512	4.64439	10.6542	4.01325
70312/02	70312	2	30	2	Basic Education	south	no	male	Yes	No	married	Yes	Urban	High	least	high	8.91711	5.01063	100	4.60517	3.21888	private	4.61512	4.7185	11.3103	4.00733
70320/02	70320	2	42	2		north	no	male	Yes	No	married	No	Urban	least	high	high	7.80856	5.52146	100	4.60517	2.3979	public	4.60517	4.64439	11.3056	5.1358
70329/02	70329	2	45	2	Basic Education	south	no	male	Yes	No	married	Yes	Urban	least	least	high	8.61173	4.60517	100	4.60517	4.49981	public	4.61512	4.70048	11.1993	3.55535
70350/02	70350	2	42	2	No Education	south	no	female	Yes	No	married	No	Rural	High	least	high	7.05561	4.60517	100	4.60517	3.68888	public	4.61512	4.63473	11.4274	4.38203
70363/02	70363	2	57	1	Secondary Education	south	no	female	Yes	No	Not married	No	Rural	least	least	high	8.40791	6.21461	100	4.60517	5.73657	public	4.61512	4.65396	11.2488	3.91202
70370/02	70370	2	54	2	Basic Education	south	no	male	Yes	No	married	Yes	Rural	least	least	high	8.35463	8.10168	100	4.60517	2.3979	public	4.61512	4.63473	11.2247	3.80045
70371/02	70371	2	62	3	Secondary Education	south	no	male	Yes	No	Not married	No	Rural	least	least	high	8.86621	6.75693	100	4.60517	2.48491	public	4.61512	4.64439	11.2465	3.29584
70373/02	70373	2	72	1		south	no	male	Yes	No	married	Yes	Rural	least	least	high	7.0724	4.60517	520	6.25383	2.48491	private	4.61512	4.70048	11.2092	3.68888
70374/02	70374	2	46	1	Secondary Education	south	yes	male	Yes	No	married	Yes	Rural	least	least	high	9.74092	4.60517	2980	7.99968	4.70048	public	4.61512	4.66344	11.2953	3.49369
70375/02	70375	2	37	1	Secondary Education	south	no	male	Yes	No	married	No	Rural	least	least	least	9.76969	5.19296	9700	9.17988	4.70048	public	4.61512	4.74493	11.2512	3.4012
70376/02	70376	2	20	4	Basic Education	south	no	female	Yes	No	Not married	No	Rural	least	least	high	8.86931	8.83928	100	4.60517	4.70048	public	4.61512	4.64439	11.2359	5.38509
70382/02	70382	2	40	1		south	no	male	Yes	Yes	married	Yes	Rural	least	least	high	6.54797	4.60517	100	4.60517	4.86754	public	4.61512	4.70048	11.4102	3.1073
70394/02	70394	2	37	1		south	no	male	Yes	No	married	Yes	Rural	least	least	high	9.75875	4.60517	100	4.60517	3.91202	public	4.61512	4.63473	11.1995	3.19867
70397/02	70397	2	37	2	Basic Education	south	yes	male	Yes	No	married	No	Rural	High	least	high	9.64871	4.60517	15220	9.63036	6.01616	public	4.61512	4.66344	11.24	3.58352
70400/02	70400	2	51	2	Secondary Education	south	no	male	Yes	Yes	married	No	Urban	High	high	least	9.12301	4.60517	100	4.60517	4.70048	private	4.82028	4.70048	11.2269	3.68888
70430/02	70430	2	51	5	Secondary Education	south	no	female	Yes	Yes	Not married	No	Urban	least	least	high	8.03916	4.60517	3100	8.03916	3.21888	public	4.61512	4.66344	11.0561	3.3673
70433/02	70433	2	51	5	Tertiary	south	no	male	Yes	No	married	No	Urban	least	high	least	9.4395	4.60517	100	4.60517	4.09434	public	4.61512	4.65396	11.2321	4.78749
70443/02	70443	2	77	3	Secondary Education	south	no	male	Yes	No	married	No	Rural	least	high	high	10.1889	7.46164	100	4.60517	3.68888	public	4.61512	4.64439	11.2206	4.94164
70445/02	70445	2	47	3	Basic Education	south	yes	male	Yes	No	married	No	Rural	least	high	high	11.2957	5.1358	100	4.60517	4.70048	public	4.61512	4.70048	11.4542	5.56068
70447/02	70447	2	50	3		south	no	female	Yes	No	Not married	No	Rural	least	high	high	9.77155	4.60517	100	4.60517	4.38203	private	4.61512	4.67283	11.2547	3.12808
70452/02	70452	2	41	1	Secondary Education	south	no	male	Yes	No	Not married	Yes	Rural	least	least	least	8.91377	4.60517	100	4.60517	4.09434	private	4.61512	4.70048	11.2386	3.16902
70453/02	70453	2	50	3	Basic Education	south	no	female	Yes	No	Not married	Yes	Rural	least	least	high	7.69996	6.39693	100	4.60517	5.34711	private	4.61512	4.64439	11.2305	3.34231
70455/02	70455	2	85	2		south	no	male	Yes	No	married	Yes	Rural	High	least	high	7.1179	6.53669	100	4.60517	6.01616	public	4.86754	4.67283	11.2042	3.5671
70456/02	70456	2	60	4	Secondary Education	south	no	female	No	Yes	married	Yes	Rural	least	least	least	8.46913	8.37101	100	4.60517	4.09434	private	4.63473	4.70048	11.397	4.60517
70458/02	70458	2	42	3		south	yes	female	Yes	Yes	Not married	No	Rural	High	least	least	7.8681	4.60517	100	4.60517	3.80666	public	4.65396	4.70048	11.2635	3.55535
70460/02	70460	2	84	4		south	yes	female	Yes	No	Not married	Yes	Rural	High	least	high	10.1842	8.08641	10180	9.22818	2.30259	private	4.62497	4.68213	11.2484	3.68888
70464/02	70464	2	40	3	Secondary Education	south	no	male	Yes	No	married	No	Rural	High	high	high	9.24877	4.60517	100	4.60517	2.35137	public	4.86754	4.70048	11.1969	4.94164
70471/02	70471	2	42	2	Basic Education	south	yes	male	Yes	Yes	married	No	Rural	least	least	high	8.29978	4.95583	100	4.60517	5.73657	public	4.61512	4.65396	11.0781	3.4012
70473/02	70473	2	46	2	Secondary Education	south	no	female	Yes	Yes	Not married	Yes	Rural	least	least	high	8.19243	5.85793	100	4.60517	5.73657	public	4.61512	4.7185	11.2081	3.68888
70474/02	70474	2	44	4	Secondary Education	south	yes	male	Yes	No	married	Yes	Rural	least	high	high	9.89861	7.93738	100	4.60517	4.70048	public	4.61512	4.70048	11.3085	4.94164
70475/02	70475	2	66	3	Secondary Education	south	yes	male	Yes	No	Not married	No	Rural	least	high	least	9.36087	6.80239	100	4.60517	4.2485	public	4.61512	4.63473	11.319	3.11399
70476/02	70476	2	28	3	Basic Education	south	no	male	Yes	Yes	Not married	Yes	Rural	least	high	least	11.4025	4.78749	43300	10.6759	2.3979	public	4.67283	4.62497	10.7656	6.38856
70477/02	70477	2	69	3	Basic Education	south	no	male	Yes	Yes	Not married	Yes	Rural	least	least	high	8.44681	6.21461	100	4.60517	4.09434	public	4.61512	4.62497	10.7843	3.68888
70478/02	70478	2	57	4	Secondary Education	south	no	male	Yes	Yes	Not married	Yes	Rural	least	least	high	7.60498	4.60517	100	4.60517	3.91202	public	4.61512	4.64439	11.2623	3.78419
70493/02	70493	2	56	3	Tertiary	south	no	male	Yes	No	married	No	Rural	High	least	least	9.99727	4.60517	21460	9.97395	2.30259	private	4.62497	4.63473	11.2263	2.99573
70494/02	70494	2	50	2	Basic Education	south	no	female	Yes	No	Not married	Yes	Rural	High	least	least	9.16423	4.60517	100	4.60517	2.30259	private	4.61512	4.66344	11.2641	3.68888
70495/02	70495	2	65	4	Secondary Education	south	no	male	Yes	No	Not married	No	Rural	High	least	least	6.43015	4.60517	100	4.60517	5.34711	private	4.82028	4.62497	10.9338	3.62032
70496/02	70496	2	55	5	Secondary Education	south	yes	male	Yes	No	married	No	Rural	least	high	high	10.61	9.26103	100	4.60517	4.09434	public	4.61512	4.63473	11.2528	3.1053
70553/02	70553	2	46	1		north	no	male	Yes	No	married	No	Rural	High	high	least	9.12562	7.00307	100	4.60517	4.09434	public	5.29331	4.78749	11.2768	2.99573
70564/02	70564	2	40	2		south	no	male	Yes	No	Not married	Yes	Urban	least	least	least	4.60517	4.60517	100	4.60517	5.07517	public	4.82028	4.66344	11.4277	3.68888
70572/02	70572	2	32	2	Basic Education	south	no	male	Yes	No	married	No	Rural	least	high	least	8.64189	6.90775	100	4.60517	3.21888	public	4.61512	4.70048	11.2843	3.68888
70577/02	70577	2	46	2	Secondary Education	south	no	male	Yes	No	married	Yes	Rural	least	least	high	10.2701	4.60517	100	4.60517	3.91202	public	4.67283	4.74493	11.4418	3.21888
70578/02	70578	2	57	4	Secondary Education	south	no	female	Yes	Yes	Not married	Yes	Rural	least	least	high	5.84469	4.60517	100	4.60517	3.21888	public	4.67283	4.64439	11.2447	3.4012
70579/02	70579	2	40	1	Secondary Education	south	no	female	Yes	No	Not married	Yes	Rural	least	least	high	6.90676	4.60517	100	4.60517	4.09434	public	5.29331	4.65396	10.728	3.68888
70581/02	70581	2	37	3	Basic Education	south	no	male	Yes	No	married	No	Rural	least	least	least	5.9524	4.60517	100	4.60517	2.70805	public	4.65396	4.65396	11.3196	3.91202
70590/02	70590	2	45	3	Basic Education	south	no	female	Yes	Yes	Not married	Yes	Rural	least	high	high	9.74467	4.60517	14500	9.5819	4.86754	public	4.67283	4.66344	11.3871	4.03545
70596/02	70596	2	52	3	Secondary Education	south	no	male	Yes	Yes	married	No	Rural	least	least	least	9.6706	4.60517	3100	8.03916	5.07517	public	4.82028	4.70048	11.2287	2.99573
70599/02	70599	2	41	4	Basic Education	south	no	female	Yes	Yes	Not married	Yes	Rural	least	least	high	5.80273	4.60517	100	4.60517	4.09434	public	4.61512	4.74493	11.254	3.21888
70603/02	70603	2	52	2	Basic Education	south	yes	female	Yes	No	Not married	No	Rural	least	least	high	9.95415	8.03916	100	4.60517	3.4012	public	4.61512	5.85793	11.3572	4.2485
70604/02	70604	2	50	5	Basic Education	south	no	female	Yes	Yes	married	Yes	Rural	least	least	high	4.60517	4.60517	100	4.60517	3.55535	public	4.61512	4.63473	11.2216	3.34042
70608/02	70608	2	50	4	Secondary Education	south	no	male	Yes	Yes	married	No	Rural	least	least	high	6.21461	4.60517	100	4.60517	4.49981	public	4.67283	4.65396	12.0753	3.55535
70610/02	70610	2	73	5		south	no	female	Yes	Yes	Not married	Yes	Rural	least	least	high	6.31731	5.85793	100	4.60517	3.4012	public	4.67283	4.63473	11.1355	3.78134
70612/02	70612	2	39	5	Basic Education	south	no	male	Yes	No	married	Yes	Rural	least	least	high	10.823	4.60517	100	4.60517	4.09434	public	4.61512	4.78749	11.3812	4.09434
70616/02	70616	2	50	3	Secondary Education	south	no	female	Yes	Yes	Not married	No	Rural	least	least	least	6.98227	4.60517	100	4.60517	3.4012	private	4.60517	4.65205	11.3627	3.91202
70618/02	70618	2	46	2		south	yes	male	Yes	Yes	married	Yes	Rural	least	high	high	9.92413	4.60517	100	4.60517	5.01063	public	4.67283	4.70048	11.4174	3.3184
70628/02	70628	2	50	2	Basic Education	south	no	male	Yes	No	married	No	Urban	least	high	high	9.87012	4.60517	100	4.60517	3.4012	public	4.61512	4.70048	11.3513	3.2581
70636/02	70636	2	66	2	Secondary Education	south	no	female	Yes	No	married	Yes	Urban	least	least	high	7.91841	4.60517	100	4.60517	4.70048	public	4.67283	4.63473	11.5034	3.21888
70637/02	70637	2	44	3	Secondary Education	south	no	female	Yes	No	Not married	No	Urban	High	least	high	11.5152	4.60517	100	4.60517	3.68888	public	4.82028	4.7185	11.8483	4.09434
70641/02	70641	2	38	3	Basic Education	south	no	male	Yes	Yes	married	No	Urban	least	least	least	8.51117	4.60517	100	4.60517	4.86754	public	4.63473	4.64439	11.6118	3.68888
70642/02	70642	2	70	5	Secondary Education	south	no	female	Yes	Yes	Not married	No	Urban	High	high	least	11.6734	9.05952	100	4.60517	3.4012	public	4.61512	4.75359	11.1772	4.60517
70643/02	70643	2	26	1		south	no	female	Yes	No	married	Yes	Urban	least	least	high	7.84335	4.60517	100	4.60517	5.34711	public	4.65396	4.69135	11.29	3.53221
70644/02	70644	2	36	3	Secondary Education	south	no	male	Yes	Yes	Not married	Yes	Urban	least	least	least	7.36107	4.60517	100	4.60517	4.49981	public	4.61512	4.70048	11.1735	4.94164
70670/02	70670	2	64	2	Basic Education	south	no	female	Yes	No	Not married	No	Rural	least	least	high	7.02615	4.60517	100	4.60517	4.09434	public	4.61512	4.68213	9.41059	3.58352
70672/02	70672	2	46	2	Secondary Education	south	no	male	Yes	Yes	married	No	Rural	least	high	high	8.14549	4.60517	100	4.60517	6.69703	public	4.61512	4.64439	11.1886	3.06805
70673/02	70673	2	53	3	Secondary Education	south	no	female	Yes	Yes	Not married	No	Rural	least	least	least	7.81155	7.52294	100	4.60517	3.4012	public	4.82028	4.65396	10.9799	3.21888
70675/02	70675	2	38	1	Basic Education	south	no	female	Yes	No	Not married	Yes	Rural	least	least	high	7.46223	4.60517	100	4.60517	5.8861	public	4.82028	4.64439	11.3721	3.25252
70680/02	70680	2	55	2	Secondary Education	south	no	male	Yes	Yes	married	No	Rural	least	high	high	9.82466	4.60517	1900	7.54961	4.86754	public	4.61512	4.65396	11.2317	4.09434
70682/02	70682	2	33	5	Basic Education	south	no	female	Yes	Yes	Not married	Yes	Rural	High	high	high	9.39615	4.60517	100	4.60517	5.07517	public	4.61512	4.64439	11.4076	3.4012
70684/02	70684	2	80	2		south	no	female	No	No	Not married	Yes	Rural	least	least	least	8.59394	7.20786	100	4.60517	4.49981	public	4.61512	4.66344	11.1079	3.68888
70686/02	70686	2	39	1	Basic Education	south	no	male	Yes	No	married	Yes	Rural	least	high	least	8.20849	4.60517	100	4.60517	6.01616	public	4.82028	4.65396	11.0016	3.21888
70689/02	70689	2	42	1		south	no	male	Yes	No	married	Yes	Rural	High	least	least	6.36988	4.60517	100	4.60517	6.01616	public	4.65396	4.67283	11.1322	3.84093
70691/02	70691	2	76	2	Secondary Education	south	no	female	Yes	No	Not married	Yes	Rural	least	least	least	6.98595	6.68461	100	4.60517	4.70048	public	4.61512	4.62497	11.0335	2.99573
70698/02	70698	2	46	3		south	no	male	Yes	No	married	Yes	Rural	High	least	least	9.44058	4.60517	100	4.60517	2.30259	private	4.61512	4.62497	10.8709	3.80666
70705/02	70705	2	63	2	Secondary Education	south	no	male	Yes	Yes	married	No	Rural	least	high	least	10.058	4.60517	16468	9.70917	4.2485	public	4.61512	4.74493	11.2391	4.2485
70706/02	70706	2	57	1		south	no	female	Yes	No	Not married	Yes	Rural	least	least	high	6.30295	4.60517	100	4.60517	6.69703	public	4.61512	4.66344	11.3183	3.30116
70716/02	70716	2	29	2	Basic Education	north	no	male	Yes	No	married	Yes	Urban	least	least	least	9.10178	4.60517	8740	9.07567	4.09434	public	4.61512	4.62497	11.3107	6.42972
70720/02	70720	2	39	4	Basic Education	north	yes	male	Yes	No	married	Yes	Urban	High	least	least	10.8185	4.60517	20260	9.9164	5.34711	public	4.70048	4.66344	11.2809	5.1358
70734/02	70734	2	63	2		north	no	male	Yes	Yes	married	Yes	Urban	least	least	high	8.69097	4.60517	100	4.60517	2.48491	public	4.63473	4.63473	11.2923	2.99573
70736/02	70736	2	74	1		north	no	female	Yes	No	married	Yes	Urban	High	least	high	10.6384	4.60517	100	4.60517	5.34711	public	4.64439	4.64439	11.4089	3.95968
70744/02	70744	2	49	1		north	no	male	Yes	Yes	married	Yes	Urban	High	least	high	6.67806	4.60517	100	4.60517	4.86754	private	4.66344	4.68213	11.2227	3.4012
70747/02	70747	2	65	4		north	no	male	Yes	No	married	No	Rural	least	least	least	9.08985	8.97462	100	4.60517	6.23441	public	4.61512	4.65396	11.2549	4.09434
70752/02	70752	2	36	1		north	yes	male	Yes	No	married	Yes	Rural	least	least	high	7.42181	4.60517	100	4.60517	4.09434	private	4.61512	4.64439	11.3148	5.56068
70759/02	70759	2	35	2	Basic Education	north	yes	male	Yes	No	married	Yes	Rural	High	high	least	8.9685	5.29832	100	4.60517	5.34711	public	4.67283	4.66344	11.2766	3.34286
70761/02	70761	2	44	2	Basic Education	north	no	male	Yes	Yes	married	Yes	Rural	least	high	high	9.27189	4.60517	100	4.60517	3.4012	public	4.70048	4.78749	11.0623	3.19846
70763/02	70763	2	30	1	Basic Education	north	no	male	Yes	No	married	No	Rural	least	least	high	7.05794	4.60517	100	4.60517	2.48491	public	4.82028	5.16479	11.1647	3.30162
70764/02	70764	2	33	4		north	yes	male	Yes	No	married	Yes	Rural	least	high	high	10.1809	4.60517	100	4.60517	4.70048	public	4.7185	4.66344	11.233	3.24044
70766/02	70766	2	41	4		north	yes	male	Yes	No	married	Yes	Rural	least	high	high	8.81931	7.64969	100	4.60517	5.73657	public	4.69135	4.70048	11.2363	3.07154
70769/02	70769	2	49	4		north	no	male	Yes	No	married	Yes	Rural	least	high	least	9.40869	4.60517	100	4.60517	2.30259	public	4.61512	4.68213	11.2226	4.04458
70801/02	70801	2	66	1		north	no	male	Yes	No	married	No	Rural	High	least	least	8.17774	6.90775	100	4.60517	2.70805	public	4.82028	4.65396	11.2697	3.21888
70803/02	70803	2	53	1		north	yes	male	Yes	Yes	married	No	Rural	least	least	least	7.49868	4.60517	100	4.60517	4.70048	public	4.61512	4.68213	11.3864	4.32539
70812/02	70812	2	70	3		north	yes	male	Yes	No	married	Yes	Rural	least	least	least	8.15504	7.33954	100	4.60517	5.8861	public	4.67283	4.65396	11.2273	2.99573
70831/02	70831	2	38	2	Basic Education	north	yes	male	Yes	No	married	No	Urban	High	least	least	12.6344	4.60517	100	4.60517	4.70048	public	4.67283	4.68213	12.101	6.22444
70832/02	70832	2	38	2	Basic Education	north	no	male	Yes	Yes	married	Yes	Rural	least	least	high	9.23607	5.29832	100	4.60517	2.30259	private	5.29331	4.75359	11.2577	6.08677
70834/02	70834	2	60	1		north	no	male	Yes	Yes	married	Yes	Rural	least	least	high	8.35786	4.60517	3100	8.03916	4.44265	public	4.65396	4.64439	10.9188	3.22541
70835/02	70835	2	62	1		north	yes	male	Yes	No	married	Yes	Rural	High	least	least	6.78917	4.60517	100	4.60517	5.07517	public	4.61512	4.65396	11.2051	3.25156
70836/02	70836	2	77	1		north	yes	male	No	No	married	Yes	Rural	least	least	least	8.7084	5.70378	100	4.60517	5.34711	public	5.26786	4.74493	11.2308	3.45783
70838/02	70838	2	56	2		north	yes	male	Yes	Yes	married	Yes	Rural	least	high	high	9.12284	5.79301	100	4.60517	4.38203	public	4.64439	4.64439	11.3012	4.49981
70839/02	70839	2	59	1		north	yes	male	Yes	No	married	No	Rural	High	least	high	9.09189	4.60517	100	4.60517	5.73657	public	5.29331	4.70048	11.2897	3.09577
70841/02	70841	2	26	3	Secondary Education	north	yes	male	Yes	Yes	married	No	Rural	least	least	high	12.5595	4.60517	100	4.60517	4.78749	public	4.61512	4.70048	12.6055	4.49981
70842/02	70842	2	48	3		north	no	female	Yes	Yes	Not married	Yes	Rural	High	least	high	7.85223	4.60517	100	4.60517	2.30259	public	4.63473	4.67283	10.8876	3.55535
70843/02	70843	2	43	1		north	yes	male	Yes	Yes	married	Yes	Rural	least	least	high	10.5994	4.60517	100	4.60517	5.56068	public	5.16479	4.65396	11.2042	4.78749
70844/02	70844	2	56	1	Basic Education	north	no	male	Yes	Yes	married	Yes	Rural	High	least	high	8.84682	5.70378	100	4.60517	4.70048	public	5.29331	4.67283	11.1769	3.68968
70846/02	70846	2	41	1	Basic Education	north	yes	male	Yes	No	married	Yes	Rural	High	least	least	7.80717	4.60517	100	4.60517	4.70048	public	5.24702	4.65396	11.2305	3.50375
70850/02	70850	2	47	1		north	no	male	Yes	Yes	married	Yes	Rural	High	high	least	9.66759	6.08678	100	4.60517	4.70048	public	4.66344	4.65396	11.2044	3.28938
70855/02	70855	2	29	1	Basic Education	north	no	male	Yes	No	married	No	Rural	High	high	least	10.4867	6.76849	2980	7.99968	4.70048	public	4.60517	4.63473	11.5689	3.63759
70856/02	70856	2	49	4		north	no	female	Yes	No	Not married	No	Rural	least	least	high	7.36765	7.20043	100	4.60517	2.35137	public	4.82028	4.68213	11.2327	2.99573
70859/02	70859	2	42	2	Tertiary	north	yes	male	Yes	No	married	No	Rural	least	least	high	9.94341	4.60517	14896	9.60885	4.86754	public	4.70048	4.94164	11.2582	4.77068
70860/02	70860	2	30	1	Basic Education	north	no	male	Yes	No	Not married	Yes	Rural	High	least	least	5.96093	5.19296	100	4.60517	4.70048	public	4.60517	4.62497	11.5064	3.21521
70861/02	70861	2	70	1		north	no	male	Yes	No	married	Yes	Rural	High	least	high	6.40781	4.60517	100	4.60517	5.07517	public	4.66344	4.7185	11.4389	3.37463
70862/02	70862	2	65	1		north	no	male	Yes	No	married	Yes	Rural	High	least	high	7.49971	7.29302	100	4.60517	6.01616	public	4.64439	4.68213	11.6054	3.77494
70863/02	70863	2	58	5	Basic Education	north	no	female	Yes	No	Not married	No	Rural	High	least	high	6.2882	5.44674	100	4.60517	5.07517	public	4.67283	4.63473	11.2175	2.99573
70864/02	70864	2	61	1		north	no	female	Yes	No	Not married	No	Rural	High	least	least	6.0463	5.29832	100	4.60517	5.34711	public	4.62497	4.62497	10.6029	2.99573
70867/02	70867	2	61	1		north	no	male	Yes	No	married	Yes	Rural	High	least	least	6.76239	4.60517	100	4.60517	5.34711	public	4.67283	4.74493	11.2282	3.4012
70868/02	70868	2	28	3	Tertiary	north	no	male	Yes	No	married	No	Rural	least	least	high	9.09427	4.60517	8500	9.04782	2.3979	public	4.82028	4.66344	11.2312	3.4012
70869/02	70869	2	53	1	Basic Education	north	no	male	Yes	No	married	No	Rural	least	least	high	8.57704	4.60517	100	4.60517	5.34711	public	4.82028	4.70048	11.242	4.17439
70870/02	70870	2	31	1	Basic Education	north	yes	male	Yes	Yes	married	No	Rural	least	least	least	9.27442	4.60517	100	4.60517	3.91202	public	4.82028	4.75359	11.2757	4.27667
70876/02	70876	2	67	4	Secondary Education	north	no	male	Yes	No	married	No	Rural	least	least	least	9.96767	7.24423	100	4.60517	4.70048	public	5.29331	4.70048	10.9178	4.78749
70883/02	70883	2	48	2		north	yes	male	Yes	No	married	No	Rural	High	high	least	9.8081	6.55108	100	4.60517	4.38203	public	4.66344	4.7185	11.1918	3.77722
70886/02	70886	2	70	1		north	yes	male	Yes	No	married	Yes	Rural	least	least	least	8.29052	4.60517	100	4.60517	2.3979	public	4.61512	4.65396	11.4248	3.73094
70888/02	70888	2	41	3		north	yes	male	Yes	Yes	married	Yes	Rural	High	least	least	7.59239	4.60517	100	4.60517	2.3979	public	4.62497	4.64439	11.223	3.68888
70889/02	70889	2	76	2		north	no	female	Yes	No	Not married	Yes	Rural	High	least	high	6.77588	5.29832	100	4.60517	4.86754	public	4.70048	4.62497	11.2689	2.99573
70892/02	70892	2	28	1	Tertiary	north	no	male	Yes	Yes	married	No	Rural	High	least	least	9.09784	5.29832	7900	8.97462	4.86754	public	4.66344	4.64439	11.1681	4.58497
70893/02	70893	2	59	1		north	no	male	Yes	No	married	Yes	Rural	High	least	least	9.33872	4.60517	100	4.60517	4.38203	public	5.29331	5.05625	11.355	3.86421
70894/02	70894	2	28	2	Basic Education	north	yes	male	Yes	No	married	No	Rural	High	least	high	5.98362	4.60517	100	4.60517	3.91202	public	4.61512	4.65396	11.2714	3.68888
70895/02	70895	2	32	4	Basic Education	north	no	male	Yes	No	married	Yes	Rural	least	least	least	5.90313	5.07517	100	4.60517	2.35137	public	4.82028	4.70048	11.1878	2.99573
70896/02	70896	2	67	3		north	no	male	Yes	No	married	Yes	Rural	least	least	high	13.2265	4.60517	3100	8.03916	3.91202	public	5.29331	4.7362	13.2483	4.2485
70915/02	70915	2	46	1		north	no	male	Yes	Yes	married	Yes	Urban	least	least	least	9.59151	4.60517	100	4.60517	4.2485	public	5.1358	4.64439	11.2366	3.55535
70918/02	70918	2	52	2	Secondary Education	north	no	male	Yes	Yes	married	No	Urban	least	least	high	10.2374	4.60517	27700	10.2292	3.68888	public	4.82028	4.82028	11.306	3.68888
70921/02	70921	2	53	1	Secondary Education	north	no	male	Yes	Yes	married	Yes	Urban	High	least	high	6.75954	4.60517	500	6.21461	4.70048	public	4.60517	4.66344	11.3199	4.85834
70923/02	70923	2	62	1	Secondary Education	north	no	male	Yes	No	Not married	No	Rural	least	least	high	5.98581	4.60517	100	4.60517	5.73657	public	4.61512	4.66344	11.159	4.38203
70931/02	70931	2	22	2	Basic Education	north	no	male	Yes	No	married	Yes	Rural	least	least	least	5.84648	4.60517	100	4.60517	4.38203	public	4.61512	4.64439	11.233	3.68888
70932/02	70932	2	83	3		north	yes	male	No	No	married	Yes	Rural	High	least	least	9.34644	4.60517	100	4.60517	5.07517	public	4.60517	5.01063	11.2603	3.4012
70934/02	70934	2	35	1	Secondary Education	north	no	male	Yes	No	married	Yes	Rural	High	least	least	9.53391	4.60517	100	4.60517	4.70048	public	4.61512	4.68213	11.3764	3.68888
70935/02	70935	2	40	2		north	no	male	Yes	No	married	Yes	Rural	least	least	least	7.93769	4.60517	100	4.60517	5.56068	public	4.61512	4.70048	11.1974	3.55535
70937/02	70937	2	19	1	Basic Education	north	no	male	Yes	No	married	Yes	Rural	least	least	high	6.65853	4.60517	100	4.60517	2.3979	public	4.61512	4.64439	11.2338	3.75848
70940/02	70940	2	35	1		north	no	female	Yes	No	married	Yes	Rural	least	least	high	7.44159	4.60517	100	4.60517	2.3979	public	4.61512	4.65396	11.2335	5.16763
70941/02	70941	2	49	1		north	yes	female	Yes	No	Not married	Yes	Rural	least	least	high	6.74845	6.10925	100	4.60517	4.38203	public	4.67283	4.65396	10.7748	3.68888
70942/02	70942	2	33	1	Basic Education	north	yes	male	Yes	No	married	No	Rural	High	least	least	7.55159	4.60517	1300	7.17012	4.09434	public	4.65396	4.67283	11.2265	4.78749
70944/02	70944	2	31	2	Basic Education	north	yes	male	Yes	No	married	Yes	Rural	High	least	least	8.11889	4.60517	100	4.60517	5.07517	public	4.60517	4.66344	11.2522	3.55535
70946/02	70946	2	60	1		north	no	female	Yes	No	Not married	Yes	Rural	least	high	least	8.07373	4.60517	100	4.60517	4.49981	public	5.29331	4.74493	11.3519	3.13549
70949/02	70949	2	35	1		north	yes	male	Yes	Yes	married	No	Rural	least	least	least	7.68639	4.60517	100	4.60517	4.09434	public	5.07517	4.70048	11.2251	3.3322
70950/02	70950	2	30	1		north	no	male	Yes	No	married	Yes	Rural	least	high	least	8.53524	4.60517	100	4.60517	3.91202	public	5.29331	4.65396	11.2326	3.55535
70951/02	70951	2	67	4		north	yes	male	Yes	No	Not married	Yes	Rural	least	least	high	6.76112	4.60517	100	4.60517	2.3979	public	4.61512	4.61512	11.2325	3.46966
70960/02	70960	2	31	2		north	no	male	Yes	No	married	Yes	Rural	High	least	high	5.96382	4.60517	100	4.60517	5.34711	public	4.67283	4.64439	11.3198	4.3995
70970/02	70970	2	62	1		north	yes	male	Yes	No	married	Yes	Rural	least	least	least	9.24421	4.60517	100	4.60517	4.70048	public	5.28827	4.68213	11.2321	3.2268
70971/02	70971	2	30	3		north	no	male	Yes	No	married	Yes	Rural	least	high	high	6.87979	4.60517	100	4.60517	4.86754	public	4.65396	4.65396	11.3301	3.33778
70972/02	70972	2	45	1	Basic Education	north	yes	male	Yes	Yes	married	No	Rural	least	least	least	8.40808	4.65396	100	4.60517	4.49981	public	4.69135	4.69135	11.4335	4.09434
70979/02	70979	2	55	1		north	no	male	Yes	Yes	married	Yes	Rural	High	least	high	6.19258	4.60517	100	4.60517	5.73657	public	4.60517	4.68213	11.2944	3.70328
70980/02	70980	2	40	3	Tertiary	north	no	male	Yes	Yes	married	No	Rural	least	least	high	9.08625	4.60517	8500	9.04782	4.70048	public	4.60517	4.7185	11.4404	3.55535
70988/02	70988	2	66	5		north	no	female	Yes	No	Not married	Yes	Rural	least	high	least	6.59269	4.60517	100	4.60517	5.73657	public	4.60517	4.64439	11.4438	3.68888
70989/02	70989	2	65	1		north	no	male	Yes	No	married	Yes	Rural	High	least	high	9.17482	4.60517	8740	9.07567	2.70805	public	4.61512	5.29832	11.3171	5.20843
70990/02	70990	2	29	1		north	no	male	Yes	No	Not married	Yes	Rural	High	least	high	6.35022	4.60517	100	4.60517	4.70048	public	4.61512	5.52146	11.2811	3.91202
70997/02	70997	2	44	1		north	no	male	Yes	No	married	Yes	Rural	High	least	high	7.07364	4.60517	100	4.60517	4.70048	public	4.61512	5.52943	11.224	3.21888
70005/03	70005	3	70	4		south	no	female	Yes	No	Not married	Yes	Urban	least	least	high	6.19441	4.60517	100	4.60517	3.4012	public	4.82028	4.62497	11.2061	4.08026
70034/03	70034	3	54	2	Secondary Education	south	no	female	Yes	No	married	Yes	Urban	High	least	high	6.72791	4.60517	100	4.60517	2.30259	private	4.74493	4.78749	11.2026	3.4012
70047/03	70047	3	46	4	Secondary Education	south	no	male	Yes	No	Not married	No	Rural	High	least	least	5.97551	4.86754	100	4.60517	3.4012	private	4.82028	4.62497	11.2138	4.38203
70048/03	70048	3	53	2		south	no	female	Yes	No	Not married	Yes	Rural	least	least	high	8.30121	4.60517	3460	8.14902	2.30259	private	4.60517	4.64439	10.5427	4.49981
70049/03	70049	3	52	2	Secondary Education	south	no	male	Yes	No	married	Yes	Rural	High	high	high	9.37475	4.60517	100	4.60517	5.73657	public	5.29331	4.70048	11.1668	2.99573
70056/03	70056	3	32	4		south	no	male	Yes	Yes	Not married	No	Rural	least	least	high	7.5349	4.60517	100	4.60517	2.83321	public	4.82028	4.66344	11.1123	3.4012
70057/03	70057	3	45	2	Basic Education	south	no	male	Yes	No	married	Yes	Rural	least	high	high	10.0335	4.60517	11620	9.36048	4.09434	public	4.62497	4.66344	11.2142	3.22743
70058/03	70058	3	43	2	Secondary Education	south	no	male	Yes	No	married	No	Rural	least	least	high	7.41144	6.55108	100	4.60517	2.70805	public	4.65396	4.64439	12.6398	2.99573
70060/03	70060	3	30	3	Basic Education	south	no	male	Yes	No	married	No	Rural	least	least	least	10.1952	4.60517	24100	10.09	2.99573	public	4.61512	4.65396	11.2347	4.49981
70075/03	70075	3	45	3	Basic Education	south	no	female	Yes	No	Not married	No	Rural	least	least	least	9.20447	7.78322	100	4.60517	4.09434	private	4.67283	4.70048	11.2354	4.38203
70077/03	70077	3	53	1	Secondary Education	south	no	male	Yes	No	Not married	Yes	Rural	High	least	least	6.94271	4.60517	100	4.60517	5.34711	public	4.61512	4.69135	11.2155	2.99573
70078/03	70078	3	47	2		south	no	male	Yes	No	married	Yes	Rural	High	high	high	10.2107	4.60517	100	4.60517	6.41346	public	4.61512	4.70048	11.3604	2.99573
70081/03	70081	3	77	1	Basic Education	south	no	male	Yes	Yes	married	Yes	Rural	least	least	high	6.02766	4.60517	100	4.60517	4.09434	public	4.67283	4.70048	11.2294	4.17142
70084/03	70084	3	44	4	Secondary Education	south	no	female	Yes	No	Not married	Yes	Rural	High	high	high	7.21846	4.60517	100	4.60517	5.56068	public	4.61512	4.67283	11.227	4.09434
70086/03	70086	3	35	5	Basic Education	south	no	female	Yes	No	Not married	No	Rural	least	least	least	9.83746	6.39693	100	4.60517	4.70048	private	4.61512	4.62497	11.1973	4.2485
70098/03	70098	3	27	2	No Education	south	no	female	Yes	No	Not married	Yes	Rural	least	least	high	7.31697	6.68461	100	4.60517	6.56527	public	4.61512	4.62986	11.6626	2.99573
70108/03	70108	3	26	5	Basic Education	south	no	male	Yes	No	Not married	No	Urban	least	least	least	8.31163	4.60517	100	4.60517	3.68888	private	4.61512	4.64439	11.1666	4.00733
70144/03	70144	3	32	4	Basic Education	south	no	male	Yes	No	married	No	Rural	least	least	high	10.1283	4.60517	100	4.60517	4.86754	public	4.61512	4.65396	11.153	3.80666
70150/03	70150	3	65	2		south	no	female	Yes	No	Not married	No	Rural	least	least	least	6.72616	5.70378	100	4.60517	3.09104	public	4.67283	4.64439	11.3857	2.99573
70154/03	70154	3	35	2	Basic Education	south	no	male	Yes	No	married	No	Rural	least	least	high	8.2927	5.52146	100	4.60517	5.07517	public	4.61512	4.68213	11.2118	3.4012
70156/03	70156	3	60	5	Secondary Education	south	no	male	Yes	No	married	No	Rural	least	least	least	7.82405	4.60517	2500	7.82405	3.91202	private	4.61512	4.64439	11.2886	3.55535
70157/03	70157	3	69	3		south	no	female	Yes	No	Not married	No	Rural	High	least	high	6.5413	5.01063	100	4.60517	2.99573	private	4.60517	4.64439	11.3546	3.68888
70159/03	70159	3	57	3	Secondary Education	south	no	female	Yes	No	married	Yes	Rural	least	least	high	7.14719	6.55108	100	4.60517	4.86754	public	4.69135	4.63473	11.2738	3.51054
70163/03	70163	3	58	3		south	yes	male	Yes	No	married	No	Rural	least	least	least	9.29056	6.74524	100	4.60517	4.70048	public	4.61512	4.74493	11.3271	4.17439
70169/03	70169	3	60	5	Basic Education	south	no	female	Yes	No	Not married	Yes	Rural	least	least	high	7.12518	4.60517	100	4.60517	4.66344	public	4.61512	4.63473	11.3208	2.99573
70170/03	70170	3	69	4	Basic Education	south	no	male	Yes	No	married	No	Rural	High	least	high	9.09331	7.09008	100	4.60517	5.73657	public	4.61512	4.65396	11.2511	3.37015
70174/03	70174	3	57	3	Secondary Education	south	no	male	Yes	Yes	married	No	Rural	least	high	least	10.3866	4.60517	100	4.60517	5.34711	public	4.61512	4.70048	11.2105	5.56068
70175/03	70175	3	42	2	Basic Education	south	no	male	Yes	No	Not married	No	Rural	least	least	least	9.02002	4.60517	100	4.60517	5.1358	public	4.82028	4.66344	11.2051	4.00733
70176/03	70176	3	60	3	Secondary Education	south	no	male	Yes	No	married	Yes	Rural	least	high	least	10.4692	4.60517	100	4.60517	2.3979	public	4.63473	4.78749	11.5654	3.52636
70179/03	70179	3	60	4	Basic Education	south	no	male	Yes	Yes	married	No	Rural	least	high	least	8.89331	6.39693	100	4.60517	3.21888	public	4.62497	4.77069	11.389	3.68888
70182/03	70182	3	48	2	Basic Education	south	no	male	Yes	Yes	Not married	Yes	Rural	least	least	high	7.05381	4.60517	100	4.60517	3.21888	public	4.82028	4.70048	11.2348	3.4012
70183/03	70183	3	57	5	Secondary Education	south	no	male	Yes	Yes	Not married	Yes	Rural	least	least	high	10.0049	4.60517	100	4.60517	3.4012	public	4.82028	4.64439	11.234	4.17439
70184/03	70184	3	34	1		south	no	female	Yes	Yes	Not married	No	Rural	least	least	least	5.93293	4.60517	100	4.60517	3.68888	public	4.82028	4.70048	11.1468	3.4012
70187/03	70187	3	32	2	Basic Education	south	no	female	Yes	Yes	Not married	No	Rural	least	least	least	10.485	4.60517	100	4.60517	3.68888	public	4.82028	4.64439	11.3836	2.99573
70188/03	70188	3	43	3	Basic Education	south	no	male	Yes	No	married	Yes	Rural	least	least	least	4.60517	4.60517	100	4.60517	3.68888	public	4.63473	4.63473	11.5339	3.78229
70189/03	70189	3	52	2	Secondary Education	south	no	male	Yes	Yes	married	Yes	Rural	least	least	high	6.81212	4.60517	100	4.60517	4.49981	public	4.63473	4.78749	11.3347	3.4012
70190/03	70190	3	46	1		south	no	female	Yes	No	Not married	Yes	Rural	least	least	least	7.4593	5.9135	100	4.60517	2.99573	public	4.67283	4.66344	11.2293	3.29584
70191/03	70191	3	46	1		south	no	female	Yes	Yes	married	Yes	Rural	least	least	high	5.814	4.60517	100	4.60517	4.70048	public	4.61512	4.68213	11.1863	3.76326
70296/03	70296	3	25	3	Secondary Education	south	no	male	Yes	Yes	married	No	Rural	least	least	high	9.13156	4.60517	8260	9.01918	5.8861	public	5.273	4.65396	11.0772	4.49981
70299/03	70299	3	80	2		south	no	female	Yes	No	Not married	Yes	Rural	least	least	high	7.90757	7.6353	100	4.60517	4.82831	public	4.61512	4.64439	10.4507	3.93216
70329/03	70329	3	28	5	Tertiary	south	no	male	Yes	No	married	No	Urban	least	least	least	9.12978	5.70378	8536	9.05205	3.68888	public	4.61512	4.64439	11.1607	3.55535
70336/03	70336	3	32	2	Basic Education	south	no	female	Yes	No	Not married	No	Rural	least	least	least	8.53943	4.60517	100	4.60517	6.01616	public	4.61512	4.63473	11.2249	3.21888
70350/03	70350	3	51	3		south	no	male	Yes	No	Not married	Yes	Rural	High	least	high	5.73522	4.60517	100	4.60517	2.30259	public	4.61512	4.62497	11.513	4.03545
70354/03	70354	3	42	1	Basic Education	south	no	male	Yes	No	married	Yes	Rural	least	least	high	8.42407	6.39693	2980	7.99968	2.48491	public	4.61512	4.64439	11.3016	3.4012
70367/03	70367	3	37	3	Secondary Education	south	yes	male	Yes	No	married	No	Rural	least	high	high	9.83353	4.60517	100	4.60517	4.70048	public	4.61512	4.66344	11.4033	3.4012
70375/03	70375	3	35	2	Basic Education	south	no	female	Yes	No	married	No	Rural	least	least	high	7.81902	4.60517	100	4.60517	4.86754	public	4.61512	4.66344	11.2287	3.4012
70376/03	70376	3	75	2		south	yes	female	Yes	No	married	Yes	Rural	least	least	high	8.16299	5.99146	100	4.60517	4.38203	public	4.61512	4.67283	11.2364	6.42972
70379/03	70379	3	33	2	Basic Education	south	yes	male	Yes	No	Not married	Yes	Rural	least	least	least	10.3118	4.60517	28900	10.2716	4.09434	public	4.61512	4.7185	11.2565	3.99109
70381/03	70381	3	50	3		south	no	female	Yes	No	Not married	No	Rural	least	least	least	10.6774	4.60517	100	4.60517	4.70048	public	4.61512	4.63473	11.3663	3.4012
70382/03	70382	3	51	1		south	no	male	Yes	Yes	married	Yes	Rural	least	least	least	8.4163	4.60517	100	4.60517	4.70048	public	4.61512	4.75359	11.4483	3.05152
70393/03	70393	3	65	3	Basic Education	south	yes	female	Yes	No	Not married	Yes	Rural	least	least	high	6.73564	6.13123	100	4.60517	4.70048	public	4.61512	4.64439	11.2463	3.4012
70397/03	70397	3	45	1	Secondary Education	south	yes	male	Yes	No	married	No	Rural	High	least	high	9.24751	4.60517	100	4.60517	6.23441	public	4.61512	4.70048	11.2578	4.04166
70400/03	70400	3	31	1	Basic Education	south	no	female	Yes	No	Not married	No	Urban	least	least	least	8.00321	4.60517	100	4.60517	4.70048	private	4.82028	4.66344	11.2306	4.2485
70401/03	70401	3	36	4	Basic Education	south	no	male	Yes	Yes	married	Yes	Urban	least	least	least	9.90148	4.60517	100	4.60517	4.00733	private	4.61512	4.70048	11.2894	3.68888
70402/03	70402	3	53	4	Secondary Education	south	yes	male	Yes	No	married	Yes	Urban	High	high	high	10.6046	6.60665	100	4.60517	4.86754	private	4.61512	4.74493	11.2893	4.2485
70403/03	70403	3	64	2	Secondary Education	south	no	male	Yes	No	Not married	Yes	Urban	High	least	least	8.08641	5.01063	100	4.60517	6.01616	private	4.82028	4.64439	11.2408	2.99573
70431/03	70431	3	67	5	Secondary Education	south	yes	male	Yes	No	married	No	Urban	least	least	high	10.2803	4.60517	2020	7.61085	6.69703	public	4.70953	4.7362	11.1405	6.21461
70432/03	70432	3	69	3	Tertiary	south	yes	female	Yes	Yes	Not married	No	Urban	least	least	high	9.31022	6.08678	100	4.60517	4.49981	private	4.61512	4.68213	11.1686	4.38203
70443/03	70443	3	48	5	Secondary Education	south	yes	female	Yes	No	Not married	No	Rural	High	least	least	10.5987	7.6009	11620	9.36048	3.68888	public	4.61512	4.66344	11.3181	4.94164
70448/03	70448	3	30	5	Basic Education	south	no	male	Yes	Yes	Not married	No	Rural	least	least	least	10.3657	8.36637	100	4.60517	6.41346	public	4.61512	4.64439	11.099	3.55535
70454/03	70454	3	63	4	Basic Education	south	no	male	Yes	No	Not married	No	Rural	least	least	high	6.36547	5.52146	100	4.60517	2.70805	public	4.61512	4.62497	11.2176	3.55535
70455/03	70455	3	42	1	Basic Education	south	no	male	Yes	No	married	Yes	Rural	High	least	high	6.89588	4.60517	100	4.60517	6.01616	public	4.86754	4.70048	11.1975	3.57297
70456/03	70456	3	58	2	Secondary Education	south	no	female	Yes	Yes	married	No	Rural	least	least	least	11.5301	4.60517	100	4.60517	4.09434	private	4.62497	4.70048	11.4369	4.08026
70458/03	70458	3	56	5	Basic Education	south	no	female	Yes	Yes	Not married	Yes	Rural	least	least	high	6.84471	4.60517	100	4.60517	3.21888	public	4.65396	4.64439	11.2584	3.13549
70464/03	70464	3	46	2	Basic Education	south	no	male	Yes	No	married	Yes	Rural	High	least	high	10.461	4.60517	100	4.60517	5.07517	public	4.86754	4.78749	11.1659	5.19296
70471/03	70471	3	45	2	Basic Education	south	no	male	Yes	Yes	married	No	Rural	High	high	high	8.21418	4.60517	1300	7.17012	5.34711	public	4.61512	4.70048	10.9101	3.09104
70473/03	70473	3	63	5	Secondary Education	south	no	male	Yes	Yes	married	No	Rural	least	high	high	9.66975	5.29832	1660	7.41457	4.70048	public	4.61512	4.68213	11.1841	4.2485
70475/03	70475	3	54	2		south	yes	male	Yes	No	Not married	Yes	Rural	least	least	least	9.97327	5.85793	2980	7.99968	5.34711	public	4.61512	4.67283	11.294	3.10324
70477/03	70477	3	66	3		south	yes	male	Yes	No	married	Yes	Rural	least	least	high	7.76261	6.55108	100	4.60517	4.44265	public	4.61512	4.64439	10.5683	3.34231
70478/03	70478	3	45	5	Secondary Education	south	no	male	Yes	Yes	married	No	Rural	least	least	high	6.84588	4.60517	940	6.84588	4.49981	public	4.61512	4.65396	11.2581	3.55535
70487/03	70487	3	44	1	Basic Education	south	no	male	Yes	No	married	Yes	Rural	High	high	high	8.06132	4.60517	100	4.60517	5.34711	public	4.67283	4.70048	11.1262	3.36169
70494/03	70494	3	35	2	Basic Education	south	no	male	Yes	No	Not married	No	Rural	High	least	least	8.71335	4.60517	700	6.55108	3.68888	private	4.61512	4.70048	11.2337	3.55535
70495/03	70495	3	52	4	Tertiary	south	no	male	Yes	No	Not married	Yes	Rural	High	high	least	8.75201	4.78749	3100	8.03916	4.86754	public	4.82028	4.66344	11.0617	3.43399
70500/03	70500	3	45	2	Secondary Education	south	no	male	Yes	No	married	Yes	Urban	least	least	high	8.60364	4.60517	4900	8.49699	2.99573	public	4.61512	5.29832	11.2701	3.4012
70501/03	70501	3	35	5	Basic Education	south	no	male	Yes	No	married	No	Urban	least	least	least	8.12977	6.74524	100	4.60517	3.4012	private	5.29331	4.66344	11.216	4.14313
70541/03	70541	3	57	5	Secondary Education	south	no	male	Yes	No	married	No	Urban	least	least	least	9.34813	7.17012	100	4.60517	3.68888	public	4.67283	4.64439	11.2788	4.00733
70578/03	70578	3	34	1	Basic Education	south	no	female	Yes	Yes	Not married	Yes	Rural	least	least	high	5.83116	4.60517	100	4.60517	3.55535	public	4.67283	4.63473	11.258	3.4012
70579/03	70579	3	62	2	Secondary Education	south	no	male	Yes	No	married	Yes	Rural	least	high	high	9.07403	4.60517	100	4.60517	2.99573	public	5.29331	4.70048	10.852	3.46574
70581/03	70581	3	76	4		south	no	male	Yes	No	married	No	Rural	least	high	high	11.2384	4.60517	100	4.60517	2.70805	public	4.82028	4.64439	11.3481	3.78419
70587/03	70587	3	29	3	Basic Education	south	no	male	Yes	No	Not married	Yes	Rural	High	least	least	10.0351	4.60517	4900	8.49699	5.34711	private	5.29331	4.64439	11.339	4.03545
70588/03	70588	3	42	1	Basic Education	south	yes	male	Yes	No	married	No	Rural	least	least	high	9.65049	4.60517	100	4.60517	3.68888	public	4.67283	4.70048	11.0364	4.09434
70590/03	70590	3	57	3	Secondary Education	south	no	male	Yes	Yes	married	Yes	Rural	least	high	high	9.85396	4.60517	100	4.60517	4.70048	public	4.67283	4.66344	11.3708	4.60517
70591/03	70591	3	29	3	Basic Education	south	no	female	Yes	Yes	Not married	Yes	Rural	least	least	high	6.4417	5.94017	100	4.60517	4.38203	public	4.69135	4.69135	11.5369	3.4012
70595/03	70595	3	29	2	Basic Education	south	no	female	Yes	Yes	Not married	Yes	Rural	least	high	high	8.25335	5.59842	100	4.60517	5.07517	public	4.67283	4.70048	11.2258	3.34231
70599/03	70599	3	59	5	Secondary Education	south	no	male	Yes	Yes	married	No	Rural	least	least	least	7.33486	4.60517	100	4.60517	4.09434	public	4.61512	4.66344	11.2624	3.55535
70602/03	70602	3	45	2	Secondary Education	south	no	male	Yes	No	married	Yes	Rural	High	high	high	9.57348	4.60517	2500	7.82405	5.56068	public	4.61512	4.70048	11.2509	4.58598
70606/03	70606	3	62	5	Secondary Education	south	no	male	Yes	No	married	Yes	Rural	least	least	high	7.30442	4.60517	100	4.60517	6.01616	private	4.60517	4.61512	11.6062	3.45388
70614/03	70614	3	37	3	Basic Education	south	no	female	Yes	No	Not married	Yes	Rural	High	least	least	8.60465	4.60517	100	4.60517	5.8861	public	4.66344	4.77069	11.2807	3.91202
70615/03	70615	3	53	5	Secondary Education	south	no	male	Yes	No	married	No	Rural	least	least	least	8.57552	4.60517	100	4.60517	4.49981	public	4.62497	4.62497	11.349	3.56545
70618/03	70618	3	40	2		south	no	male	Yes	Yes	married	Yes	Rural	least	high	high	9.44334	5.19296	100	4.60517	5.79909	public	4.67283	4.64439	11.431	3.32969
70619/03	70619	3	99	2		south	no	male	Yes	No	Not married	Yes	Rural	least	least	high	6.31058	4.60517	100	4.60517	4.2485	public	4.67283	4.61512	11.5786	3.4538
70627/03	70627	3	48	3	Secondary Education	south	no	female	Yes	No	Not married	Yes	Urban	least	least	high	7.00133	4.60517	100	4.60517	2.56495	public	4.61512	5.85793	11.4693	5.39363
70637/03	70637	3	26	2		south	no	male	Yes	Yes	Not married	Yes	Urban	High	least	high	8.95802	4.60517	100	4.60517	4.65396	public	4.82028	4.70048	11.2892	3.78316
70642/03	70642	3	27	3	Basic Education	south	no	male	Yes	No	Not married	No	Urban	least	least	least	9.22759	4.60517	100	4.60517	4.70048	public	4.61512	4.70048	11.223	3.68888
70644/03	70644	3	57	3	Secondary Education	south	no	male	Yes	Yes	married	Yes	Urban	least	least	least	9.5428	4.8828	10300	9.2399	5.73657	public	4.64439	4.66344	11.1404	3.91202
70663/03	70663	3	26	2	Basic Education	south	no	male	Yes	No	married	No	Rural	least	least	high	9.37865	7.00307	100	4.60517	4.09434	public	4.63473	5.85793	11.2602	3.61092
70664/03	70664	3	74	5	Secondary Education	south	no	male	Yes	Yes	Not married	Yes	Rural	least	least	least	8.32879	4.60517	100	4.60517	3.68888	public	4.61512	4.65396	11.2377	3.4012
70666/03	70666	3	63	5	Basic Education	south	no	male	Yes	No	married	Yes	Rural	least	least	least	9.10236	4.60517	100	4.60517	4.09434	public	4.62497	4.63473	11.3294	4.54329
70667/03	70667	3	26	2	Basic Education	south	yes	male	Yes	No	married	No	Rural	least	high	least	11.0167	6.80239	100	4.60517	3.68888	public	4.61512	4.67283	11.5199	3.13549
70669/03	70669	3	46	3	Basic Education	south	no	female	Yes	Yes	married	Yes	Rural	least	least	high	8.72118	4.60517	100	4.60517	5.56068	public	4.61512	4.74493	11.2798	4.34976
70672/03	70672	3	53	3	Secondary Education	south	no	male	Yes	Yes	married	No	Rural	least	high	high	8.80004	4.60517	100	4.60517	2.35137	public	4.61512	4.66344	11.1967	3.17805
70673/03	70673	3	34	3	Basic Education	south	no	male	Yes	Yes	married	Yes	Rural	least	least	high	9.63299	5.99146	14500	9.5819	4.38203	public	4.82028	4.66344	11.2268	5.76832
70676/03	70676	3	63	1	Secondary Education	south	yes	male	Yes	Yes	married	Yes	Rural	least	high	high	8.70929	4.60517	100	4.60517	5.73657	public	4.67283	4.63473	11.5059	3.55535
70679/03	70679	3	62	5	Basic Education	south	no	male	Yes	Yes	Not married	No	Rural	least	least	high	12.351	4.60517	100	4.60517	6.01616	public	4.82028	4.66344	11.9643	4.21951
70683/03	70683	3	42	4	Basic Education	south	no	female	Yes	No	married	Yes	Rural	High	high	least	8.55774	6.74524	100	4.60517	5.24702	public	4.61512	4.64439	11.3869	3.21888
70684/03	70684	3	44	2	Secondary Education	south	no	male	Yes	No	married	No	Rural	least	least	least	9.57115	4.60517	100	4.60517	4.78749	public	4.61512	4.70048	11.065	3.46574
70686/03	70686	3	57	1		south	no	male	Yes	No	married	No	Rural	least	high	least	9.06724	4.60517	100	4.60517	4.86754	public	4.82028	4.67283	10.9874	3.68888
70688/03	70688	3	20	2	Basic Education	south	no	female	Yes	No	Not married	Yes	Rural	least	least	high	6.75554	6.47697	100	4.60517	4.38203	private	4.63473	4.66344	11.3224	3.36881
70691/03	70691	3	47	4	Secondary Education	south	no	male	Yes	No	married	No	Rural	least	least	least	10.5711	4.60517	100	4.60517	4.70048	public	4.61512	4.63473	11.1029	2.99573
70692/03	70692	3	51	2	Basic Education	south	no	female	Yes	No	married	No	Rural	least	least	least	10.4066	7.35883	100	4.60517	4.70048	public	4.61512	4.66344	11.2582	3.42895
70694/03	70694	3	41	2	Basic Education	south	no	male	Yes	No	married	Yes	Rural	least	least	least	7.04953	5.99146	100	4.60517	3.91202	public	4.61512	4.66344	11.1721	3.60224
70709/03	70709	3	59	2		south	no	female	Yes	No	Not married	No	Rural	High	high	high	8.34604	6.39693	100	4.60517	4.09434	private	4.82028	4.65396	11.3102	3.96869
70719/03	70719	3	50	4	Basic Education	north	no	male	Yes	Yes	married	Yes	Urban	least	least	least	9.48252	4.60517	100	4.60517	4.70048	public	4.70048	4.65396	11.227	4.49981
70720/03	70720	3	53	3		north	no	male	Yes	No	married	No	Urban	least	least	least	7.33954	4.60517	100	4.60517	5.34711	public	4.70048	4.70048	11.0121	4.94164
70736/03	70736	3	40	1		north	no	male	Yes	No	married	No	Urban	High	least	high	7.50088	4.60517	100	4.60517	6.23441	public	4.64439	4.68213	11.3756	3.91202
70744/03	70744	3	72	2		north	no	male	Yes	Yes	Not married	Yes	Urban	High	least	high	7.48472	5.70378	1300	7.17012	4.86754	public	4.62497	4.61512	10.653	3.9505
70747/03	70747	3	61	3		north	no	male	Yes	No	married	Yes	Rural	least	least	least	6.98385	4.60517	100	4.60517	6.41346	public	4.61512	4.70048	11.2626	4.00733
70752/03	70752	3	35	1	Basic Education	north	yes	male	Yes	No	married	Yes	Rural	High	least	high	9.81975	4.60517	100	4.60517	3.55535	private	4.61512	4.63473	11.4012	5.29832
70755/03	70755	3	40	2		north	no	female	Yes	No	Not married	Yes	Rural	High	least	least	9.36644	4.60517	100	4.60517	5.73657	public	4.61512	4.63473	11.262	6.04025
70763/03	70763	3	33	5	Basic Education	north	no	male	Yes	No	married	No	Rural	least	high	high	10.432	5.85793	100	4.60517	2.48491	public	4.82028	5.01063	11.1988	3.27103
70766/03	70766	3	36	1		north	yes	male	Yes	No	married	Yes	Rural	least	high	high	9.36801	4.60517	100	4.60517	2.44235	public	4.69135	4.65396	11.196	3.10944
70768/03	70768	3	45	1	No Education	north	no	female	Yes	No	Not married	Yes	Rural	least	high	high	7.48956	4.60517	100	4.60517	5.34711	public	4.82028	4.62497	11.2967	3.52636
70769/03	70769	3	40	4		north	no	male	Yes	No	married	No	Rural	least	high	least	10.4346	4.60517	100	4.60517	2.30259	public	4.61512	4.70048	11.2094	4.29727
70780/03	70780	3	23	1	Basic Education	north	yes	male	Yes	No	married	Yes	Rural	least	least	high	10.2792	5.01063	100	4.60517	4.70048	private	4.61512	4.68213	11.5297	3.87875
70781/03	70781	3	32	1		north	no	male	Yes	Yes	married	Yes	Rural	least	least	least	6.01339	4.60517	100	4.60517	5.34711	public	4.63473	4.68213	13.2543	4.2485
70801/03	70801	3	71	3		north	no	female	Yes	No	Not married	Yes	Rural	High	least	least	6.59888	5.52146	100	4.60517	3.21888	public	4.82028	4.65396	11.2752	4.38203
70812/03	70812	3	50	2		north	yes	male	Yes	No	married	Yes	Rural	least	least	least	7.29955	6.55108	100	4.60517	5.1358	public	4.67283	4.65396	11.2462	5.1358
70813/03	70813	3	50	2		north	no	female	Yes	No	Not married	No	Urban	least	least	high	10.739	5.29832	14500	9.5819	3.68888	public	4.61512	4.66344	11.2937	4.78749
70814/03	70814	3	33	1	Secondary Education	north	no	male	Yes	Yes	Not married	No	Urban	least	least	least	8.22314	4.81218	3100	8.03916	5.34711	public	4.63473	4.63473	10.8111	3.78419
70822/03	70822	3	45	2		north	no	female	Yes	Yes	Not married	Yes	Urban	least	least	high	7.74986	4.60517	100	4.60517	4.78749	public	4.63473	4.67283	11.0909	3.91202
70824/03	70824	3	45	1		north	no	female	Yes	No	Not married	Yes	Urban	least	least	least	6.03206	4.60517	100	4.60517	5.07517	public	4.63473	4.66344	11.2639	3.68888
70825/03	70825	3	34	2	Secondary Education	north	no	male	Yes	No	married	No	Urban	least	least	high	9.95664	4.94164	100	4.60517	2.3979	public	5.29331	4.63473	11.3331	3.49651
70835/03	70835	3	39	1		north	yes	male	Yes	No	married	No	Rural	High	least	high	8.17632	4.60517	3100	8.03916	4.09434	public	4.61512	4.63473	11.1881	3.25483
70836/03	70836	3	66	2	Basic Education	north	yes	female	Yes	No	Not married	No	Rural	least	least	high	6.44101	5.33754	100	4.60517	4.70048	public	5.28827	4.61512	11.2245	3.22678
70837/03	70837	3	45	1	Basic Education	north	no	female	Yes	No	Not married	No	Rural	least	least	high	6.17291	4.60517	100	4.60517	4.70048	public	5.29331	4.66344	11.2122	2.99573
70838/03	70838	3	49	3	Basic Education	north	no	female	Yes	Yes	Not married	No	Rural	least	least	least	6.77282	5.34711	100	4.60517	4.49981	public	4.68213	4.68213	11.2902	3.23475
70839/03	70839	3	45	1	Basic Education	north	no	female	Yes	No	Not married	No	Rural	High	high	high	8.5132	4.60517	100	4.60517	5.8861	public	5.29331	4.63473	11.2626	3.07909
70842/03	70842	3	66	1		north	yes	female	Yes	Yes	Not married	No	Rural	High	least	high	9.23019	5.99146	8500	9.04782	4.00733	public	4.63473	4.67283	10.9163	2.99573
70844/03	70844	3	52	1		north	no	female	Yes	Yes	Not married	Yes	Rural	High	least	high	7.87791	4.60517	100	4.60517	4.78749	public	5.29331	4.67283	11.1703	3.74737
70845/03	70845	3	26	3	Basic Education	north	yes	male	Yes	No	married	No	Rural	High	least	least	10.3641	4.60517	100	4.60517	6.01616	public	5.24702	4.65396	11.1128	4.4089
70846/03	70846	3	34	2		north	yes	male	Yes	No	married	No	Rural	least	least	least	7.53484	4.60517	100	4.60517	5.34711	public	5.27811	4.64439	11.2054	3.29584
70848/03	70848	3	49	1		north	no	male	Yes	Yes	married	Yes	Rural	High	high	high	7.52369	4.60517	100	4.60517	4.60517	private	5.24702	4.90527	11.3574	2.99573
70850/03	70850	3	59	2		north	yes	male	Yes	Yes	married	Yes	Rural	High	high	least	9.85967	4.60517	6700	8.80986	5.56068	public	4.70048	4.68213	11.2164	3.31288
70851/03	70851	3	42	1	Secondary Education	north	no	male	Yes	No	married	No	Rural	High	least	high	10.5275	5.70378	6100	8.71604	5.34711	public	4.66344	4.7185	11.4672	3.59488
70855/03	70855	3	31	2	Basic Education	north	no	male	Yes	No	married	Yes	Rural	High	least	least	8.32068	4.60517	100	4.60517	5.43808	public	4.60517	4.63473	11.2234	3.63759
70860/03	70860	3	70	2		north	no	male	Yes	No	married	Yes	Rural	High	least	high	7.58313	7.09008	100	4.60517	5.34711	public	4.67283	4.66344	11.5066	3.24178
70862/03	70862	3	77	2		north	no	female	Yes	No	married	Yes	Rural	High	least	least	6.73141	6.04026	100	4.60517	5.73657	public	4.62497	4.64439	11.7863	3.61524
70864/03	70864	3	34	1	Secondary Education	north	no	male	Yes	No	married	No	Rural	least	least	high	11.6605	7.06476	100	4.60517	5.34711	public	4.64439	4.66344	9.90947	2.99573
70867/03	70867	3	33	1	Basic Education	north	no	female	Yes	No	Not married	Yes	Rural	High	least	high	8.37054	4.60517	2980	7.99968	4.09434	public	4.65396	4.68213	11.2266	3.47312
70868/03	70868	3	37	1		north	no	male	Yes	No	married	Yes	Rural	least	least	high	8.26071	6.39693	100	4.60517	2.44235	public	4.82028	4.68213	11.2303	3.4012
70869/03	70869	3	46	2	Secondary Education	north	no	male	Yes	No	married	Yes	Rural	least	least	high	8.32624	4.60517	100	4.60517	4.70048	public	4.82028	4.74493	11.2358	3.91202
70871/03	70871	3	35	3	Secondary Education	north	yes	male	Yes	Yes	married	No	Rural	least	least	high	9.76196	4.60517	11620	9.36048	3.4012	public	4.65396	4.70048	11.2501	4.09434
70872/03	70872	3	45	4		north	yes	female	Yes	No	married	Yes	Rural	High	least	high	9.20423	7.37776	100	4.60517	4.09434	public	4.61512	4.64439	11.2212	3.43518
70875/03	70875	3	40	1		north	no	male	Yes	No	married	Yes	Rural	least	least	high	7.11074	4.60517	100	4.60517	4.70048	public	4.60517	4.65396	11.1388	2.99573
70879/03	70879	3	74	3	Basic Education	north	yes	male	Yes	No	married	No	Rural	High	least	least	9.69848	5.29832	100	4.60517	4.09434	public	4.61512	4.67283	11.2589	2.99573
70883/03	70883	3	38	2		north	yes	male	Yes	No	married	Yes	Rural	High	least	high	8.96714	4.60517	100	4.60517	4.70048	public	4.65396	4.68213	11.2077	3.77301
70891/03	70891	3	43	2		north	yes	male	Yes	No	married	No	Rural	least	least	least	7.92046	4.60517	100	4.60517	3.55535	public	5.24702	4.65396	11.2786	2.99573
70892/03	70892	3	60	1	Secondary Education	north	no	male	Yes	Yes	married	No	Rural	least	least	high	8.18869	4.60517	100	4.60517	4.2485	public	4.68213	4.68213	11.2247	3.91202
70893/03	70893	3	48	1	Tertiary	north	no	male	Yes	No	married	No	Rural	least	high	high	6.13979	4.60517	100	4.60517	5.01063	public	5.29331	4.90527	11.3474	3.84827
70894/03	70894	3	57	1	Basic Education	north	no	male	Yes	No	married	Yes	Rural	least	high	high	7.03215	4.60517	100	4.60517	3.68888	public	4.61512	4.70048	11.2638	3.34231
70895/03	70895	3	41	2		north	no	female	Yes	No	Not married	Yes	Rural	least	least	high	6.79791	6.39693	100	4.60517	2.3979	public	4.82028	4.70048	11.1802	2.99573
70896/03	70896	3	72	1		north	no	male	Yes	No	married	Yes	Rural	High	least	high	6.77749	5.52146	100	4.60517	4.86754	public	5.29331	4.62497	13.0522	2.99573
70897/03	70897	3	58	2	Basic Education	north	yes	male	Yes	No	married	Yes	Rural	least	least	high	8.3291	5.88053	100	4.60517	5.39363	public	4.67283	4.69135	10.4667	3.46574
70923/03	70923	3	44	3		north	no	male	Yes	No	married	No	Rural	least	least	high	7.00216	4.60517	100	4.60517	4.70048	public	4.61512	4.64439	11.1609	4.78749
70928/03	70928	3	51	1		north	yes	male	Yes	No	married	Yes	Rural	least	least	least	8.0012	4.60517	100	4.60517	4.70048	public	4.61512	4.66344	10.8844	5.45983
70933/03	70933	3	74	1		north	no	male	Yes	No	married	Yes	Rural	least	least	least	7.03047	4.60517	100	4.60517	5.34711	private	4.61512	4.74493	11.2944	3.91202
70934/03	70934	3	20	1	Secondary Education	north	no	male	Yes	No	married	Yes	Rural	High	least	least	5.8432	4.60517	100	4.60517	4.09434	public	4.61512	4.64439	11.3091	3.55535
70935/03	70935	3	45	1		north	no	male	Yes	No	Not married	Yes	Rural	High	least	least	8.13524	4.60517	100	4.60517	5.34711	public	4.61512	4.66344	11.229	3.68888
70939/03	70939	3	29	1		north	no	male	Yes	No	married	Yes	Rural	least	least	high	7.09726	4.60517	100	4.60517	4.17439	public	4.67283	4.64439	11.2311	4.10647
70940/03	70940	3	40	1	Basic Education	north	no	male	Yes	No	married	No	Rural	least	high	high	8.87	4.60517	100	4.60517	2.3979	public	4.61512	4.74493	11.23	5.39363
70941/03	70941	3	27	1	Secondary Education	north	no	male	Yes	No	married	Yes	Rural	least	least	least	6.93574	4.60517	100	4.60517	3.91202	public	4.67283	4.66344	10.7035	3.91202
70943/03	70943	3	52	1		north	no	male	Yes	No	married	Yes	Rural	least	least	high	9.03517	4.60517	100	4.60517	2.48491	public	4.61512	4.75359	11.2257	4.60517
70944/03	70944	3	61	3		north	no	female	Yes	No	Not married	Yes	Rural	High	least	high	7.26799	5.70378	100	4.60517	5.34711	public	4.61512	4.63473	11.2567	3.47827
70945/03	70945	3	28	1		north	no	male	Yes	Yes	married	Yes	Rural	least	least	high	8.65105	4.60517	100	4.60517	4.70048	public	4.63473	4.60517	11.3145	3.64552
70946/03	70946	3	55	4		north	no	female	Yes	No	Not married	Yes	Rural	least	least	least	8.20217	4.60517	100	4.60517	4.49981	public	5.29331	4.68213	11.3542	3.06805
70947/03	70947	3	28	2		north	no	male	Yes	No	married	No	Rural	least	least	least	8.26848	4.60517	1300	7.17012	4.70048	public	5.19296	4.64439	11.3766	3.91202
70948/03	70948	3	52	1		north	yes	male	Yes	Yes	married	Yes	Rural	High	least	least	8.66321	4.60517	100	4.60517	4.49981	public	4.64439	4.64439	11.3275	3.43399
70949/03	70949	3	26	1		north	yes	male	Yes	Yes	married	No	Rural	least	least	least	9.10899	4.60517	100	4.60517	4.70048	public	5.19296	4.66344	11.2157	3.4012
70950/03	70950	3	53	1		north	no	male	Yes	No	married	Yes	Rural	least	high	least	8.96048	4.60517	100	4.60517	4.2485	public	5.29331	4.72739	11.2326	3.21888
70951/03	70951	3	43	2	Basic Education	north	yes	male	Yes	No	married	Yes	Rural	High	least	high	7.03995	4.60517	100	4.60517	2.3979	private	4.61512	4.64439	11.2325	3.84827
70970/03	70970	3	22	1	Secondary Education	north	no	male	Yes	No	Not married	No	Rural	least	least	least	6.42002	4.60517	100	4.60517	5.34711	public	5.28827	4.61512	11.2356	3.23473
70971/03	70971	3	30	1		north	no	male	Yes	No	Not married	Yes	Rural	least	high	high	6.50117	4.60517	100	4.60517	4.86754	public	4.65396	4.65396	11.3397	3.34571
70972/03	70972	3	67	1		north	no	male	Yes	No	married	Yes	Rural	least	least	high	7.27203	4.70048	100	4.60517	4.38203	public	4.65396	4.65396	11.4312	4.44092
70973/03	70973	3	38	1		north	no	male	Yes	No	married	Yes	Rural	least	least	high	7.63413	4.60517	100	4.60517	4.49981	public	5.29331	4.68213	11.4028	3.24581
70978/03	70978	3	31	5	Tertiary	north	no	female	Yes	No	married	No	Rural	least	least	least	9.38999	4.60517	9100	9.11603	4.70048	public	4.61512	4.92725	11.2411	3.49651
70980/03	70980	3	55	1	Secondary Education	north	no	male	Yes	No	married	No	Rural	High	high	high	7.25078	4.60517	100	4.60517	2.3979	private	4.60517	4.70048	11.4613	3.55535
70981/03	70981	3	40	1		north	no	male	Yes	No	married	Yes	Rural	High	least	high	6.86776	4.60517	100	4.60517	2.99573	public	4.61512	5.53733	11.5191	3.91202
70982/03	70982	3	57	3	Secondary Education	north	yes	male	Yes	No	Not married	No	Rural	High	least	high	8.15231	5.39363	100	4.60517	4.09434	public	4.61512	5.17048	11.5133	3.55535
70986/03	70986	3	46	1		north	no	female	Yes	Yes	married	Yes	Rural	High	least	high	5.82862	4.60517	100	4.60517	6.01616	public	4.60517	4.64439	11.2599	3.67219
70988/03	70988	3	21	5	Tertiary	north	no	male	Yes	No	Not married	No	Rural	least	high	high	10.147	6.17379	100	4.60517	5.34711	public	4.60517	4.67283	11.47	3.91202
70989/03	70989	3	36	1		north	no	male	Yes	No	married	Yes	Rural	High	least	high	9.27456	4.60517	100	4.60517	3.4012	public	4.61512	5.66988	11.3389	5.02323
70992/03	70992	3	30	3	Secondary Education	north	no	male	Yes	No	married	No	Rural	least	least	high	8.75603	4.60517	6100	8.71604	5.73657	public	4.82028	4.66344	11.2244	3.21888
70996/03	70996	3	33	1	Basic Education	north	yes	male	Yes	Yes	married	Yes	Rural	least	least	high	9.76562	4.60517	10756	9.28322	5.07517	public	4.61512	4.65396	11.2417	3.68888
70997/03	70997	3	42	1		north	no	male	Yes	No	married	Yes	Rural	High	least	high	7.15145	4.60517	100	4.60517	4.09434	public	4.61512	5.66988	11.2241	3.21888
70002/04	70002	4	62	4	Secondary Education	south	no	female	No	No	Not married	No	Urban	least	least	high	9.23137	8.29405	100	4.60517	4.09434	private	5.29331	4.68213	11.2112	4.78749
70038/04	70038	4	50	2	Secondary Education	south	no	female	Yes	No	married	Yes	Urban	least	least	least	10.0332	5.99146	19540	9.88022	5.07517	public	4.61512	4.70048	11.1975	4.2485
70041/04	70041	4	38	4	Secondary Education	south	no	male	Yes	No	married	Yes	Urban	High	least	high	8.96196	4.60517	100	4.60517	2.30259	private	4.61512	4.65396	11.1889	3.55535
70045/04	70045	4	33	3	Basic Education	south	no	male	Yes	No	Not married	Yes	Rural	least	high	least	8.34609	4.60517	100	4.60517	3.4012	private	4.61512	4.64439	11.5494	3.55535
70049/04	70049	4	45	3		south	no	female	Yes	Yes	Not married	No	Rural	High	least	high	9.6246	6.68461	100	4.60517	5.34711	public	5.29331	4.70048	11.2251	2.99573
70058/04	70058	4	41	2	Basic Education	south	no	male	Yes	No	Not married	Yes	Rural	least	least	high	11.256	4.60517	100	4.60517	2.99573	public	4.66344	4.66344	11.9644	2.99573
70060/04	70060	4	50	1	Basic Education	south	no	male	Yes	No	married	No	Rural	least	least	high	9.12791	4.60517	5500	8.6125	3.80666	public	4.61512	4.70048	11.2083	3.80666
70078/04	70078	4	25	3	Basic Education	south	no	male	Yes	No	Not married	Yes	Rural	High	least	high	9.90183	4.60517	100	4.60517	6.56527	public	4.61512	4.65396	11.2948	2.99573
70081/04	70081	4	45	1	Basic Education	south	no	male	Yes	Yes	married	Yes	Rural	least	least	high	5.89461	4.60517	100	4.60517	4.09434	public	4.67283	4.68213	11.2502	4.09434
70084/04	70084	4	28	1	Basic Education	south	no	male	Yes	No	Not married	Yes	Rural	least	least	high	7.31594	4.60517	1300	7.17012	5.66988	public	4.61512	4.66344	11.2182	3.81969
70086/04	70086	4	60	4	Secondary Education	south	no	female	Yes	No	Not married	Yes	Rural	least	least	least	8.4415	4.60517	100	4.60517	4.00733	private	4.61512	4.62006	11.2052	4.09434
70089/04	70089	4	32	3	Basic Education	south	no	male	Yes	Yes	married	No	Rural	least	least	least	10.694	4.60517	100	4.60517	4.09434	private	4.61512	4.66344	11.2142	3.68888
70092/04	70092	4	49	4		south	no	female	Yes	No	Not married	Yes	Rural	least	least	least	9.11485	4.60517	100	4.60517	4.86754	public	4.61512	4.64439	11.2952	4.31121
70096/04	70096	4	56	3	Secondary Education	south	no	male	Yes	Yes	married	Yes	Rural	least	least	high	6.53403	4.60517	100	4.60517	4.09434	public	4.66344	4.66344	11.2442	3.4012
70097/04	70097	4	40	1	Basic Education	south	no	male	Yes	Yes	married	Yes	Rural	least	least	least	8.2945	6.39693	100	4.60517	4.70048	public	4.67283	4.7185	11.5573	3.78419
70114/04	70114	4	68	1		south	no	female	Yes	Yes	married	Yes	Urban	least	least	least	7.86266	7.6009	100	4.60517	3.55535	public	4.66344	4.65396	11.3672	3.21888
70126/04	70126	4	85	5		south	no	female	Yes	No	Not married	Yes	Urban	least	least	least	9.82439	4.60517	100	4.60517	3.68888	public	4.65396	4.66344	11.2923	4.00733
70139/04	70139	4	67	5	Secondary Education	south	no	male	Yes	No	married	No	Urban	least	least	least	10.7788	4.60517	100	4.60517	5.34711	public	4.62497	4.65396	11.3406	3.91202
70150/04	70150	4	69	1		south	no	female	Yes	No	Not married	Yes	Rural	least	least	least	9.20074	5.99146	100	4.60517	2.99573	public	4.67283	4.64439	11.2536	2.99573
70152/04	70152	4	29	3	Tertiary	south	no	male	Yes	No	married	No	Rural	least	least	least	9.11585	5.29832	7300	8.89563	3.2581	public	4.67283	4.65396	11.1879	3.55535
70154/04	70154	4	32	3	Basic Education	south	yes	female	Yes	Yes	married	No	Rural	least	least	high	8.77044	7.37776	100	4.60517	4.2485	public	4.61512	4.69135	11.2291	3.2581
70158/04	70158	4	85	2	Basic Education	south	yes	male	Yes	No	married	Yes	Rural	least	high	high	9.04047	4.60517	100	4.60517	5.56068	private	4.61512	4.75359	11.3142	3.52636
70159/04	70159	4	28	3	Basic Education	south	no	female	Yes	No	married	Yes	Rural	least	least	least	8.49123	5.39363	100	4.60517	6.23441	public	4.61512	4.61512	11.2537	3.68888
70163/04	70163	4	60	4		south	no	female	Yes	No	Not married	Yes	Rural	least	least	high	7.62776	7.46737	100	4.60517	5.34711	public	4.61512	4.64439	11.3073	3.69663
70169/04	70169	4	40	2	Basic Education	south	no	male	Yes	No	Not married	Yes	Rural	least	least	high	7.34789	4.60517	100	4.60517	4.60517	public	4.61512	4.66344	11.3447	2.99573
70170/04	70170	4	44	4	Basic Education	south	no	male	Yes	No	Not married	Yes	Rural	High	least	least	7.77611	4.60517	100	4.60517	5.07517	public	4.61512	4.63473	11.2567	3.42363
70174/04	70174	4	75	3	Secondary Education	south	no	male	Yes	Yes	married	No	Rural	least	high	least	10.0395	5.29832	100	4.60517	2.99573	public	5.29331	4.63473	11.194	5.94017
70179/04	70179	4	30	3	Basic Education	south	no	male	Yes	No	Not married	Yes	Rural	least	least	least	5.94483	4.60517	100	4.60517	4.00733	public	4.62497	4.63473	11.3495	3.68888
70184/04	70184	4	48	2	Secondary Education	south	no	male	Yes	Yes	married	No	Rural	least	least	high	9.01848	4.60517	1540	7.33954	3.91202	public	4.82028	4.70048	11.2154	3.55535
70187/04	70187	4	53	3	Secondary Education	south	no	female	Yes	Yes	Not married	Yes	Rural	least	least	least	8.46778	5.70378	100	4.60517	3.68888	public	4.82028	4.7185	11.2481	2.99573
70190/04	70190	4	32	1	Basic Education	south	no	male	Yes	No	Not married	Yes	Rural	least	least	least	9.66001	5.99146	14500	9.5819	3.21888	public	4.67283	4.66344	11.2031	3.68888
70191/04	70191	4	58	2	Secondary Education	south	yes	male	Yes	Yes	married	No	Rural	least	least	high	10.0077	5.39363	14500	9.5819	4.2485	public	4.61512	4.65396	11.2735	3.68888
70296/04	70296	4	40	2	Basic Education	south	no	male	Yes	No	married	No	Rural	least	least	high	9.49748	4.60517	11620	9.36048	5.34711	public	5.26786	4.66344	11.1538	4.70048
70302/04	70302	4	32	3	Basic Education	south	no	male	Yes	No	Not married	No	Rural	least	least	high	10.1448	5.79909	6820	8.82761	4.49981	public	4.61512	4.63473	9.63647	4.23819
70329/04	70329	4	31	1	Secondary Education	south	yes	male	Yes	No	married	No	Urban	least	least	high	10.4691	4.60517	100	4.60517	4.70048	public	4.61512	4.7185	11.1222	3.95124
70334/04	70334	4	71	4	Basic Education	south	no	male	Yes	No	Not married	No	Urban	High	least	high	8.78466	5.9135	100	4.60517	3.21888	private	4.61512	4.64439	11.2986	3.31004
70341/04	70341	4	44	2	Secondary Education	south	no	male	Yes	No	married	No	Rural	High	least	high	9.20717	4.60517	8740	9.07567	2.30259	private	4.61512	4.64439	11.2222	3.68888
70354/04	70354	4	28	3	Basic Education	south	no	male	Yes	No	married	Yes	Rural	least	high	high	8.13975	6.97541	100	4.60517	2.3979	public	4.61512	4.63473	11.329	4.49981
70367/04	70367	4	38	1	Basic Education	south	no	female	Yes	No	married	Yes	Rural	High	least	high	9.0573	4.60517	100	4.60517	2.30259	private	4.61512	4.66344	11.272	3.4012
70368/04	70368	4	46	3	Tertiary	south	no	male	Yes	No	married	No	Rural	least	least	least	8.41367	6.39693	100	4.60517	5.34711	public	4.61512	4.78749	11.0892	4.2485
70374/04	70374	4	32	1	Basic Education	south	yes	male	Yes	No	married	Yes	Rural	least	least	high	8.48416	4.60517	100	4.60517	4.49981	public	4.61512	4.68213	11.3239	3.46286
70376/04	70376	4	35	2	Basic Education	south	yes	male	Yes	No	married	Yes	Rural	least	least	high	8.93262	5.70378	100	4.60517	4.70048	public	4.61512	4.67283	11.2369	5.85485
70382/04	70382	4	27	1	Basic Education	south	no	male	Yes	Yes	married	Yes	Rural	least	least	high	10.9704	4.60517	100	4.60517	4.49981	public	4.61512	4.60617	11.4864	2.99573
70393/04	70393	4	75	1	Basic Education	south	yes	male	Yes	No	married	Yes	Rural	least	high	high	8.43882	4.60517	3532	8.16962	4.09434	public	4.61512	4.70048	11.2269	3.31004
70398/04	70398	4	50	1	Secondary Education	south	yes	female	Yes	No	Not married	No	Rural	High	least	least	9.69714	8.21609	100	4.60517	5.73657	public	4.61512	4.64439	11.3395	3.4711
70400/04	70400	4	53	2		south	no	female	Yes	No	Not married	No	Urban	High	least	least	8.97214	7.02108	100	4.60517	4.70048	private	4.82028	4.64439	11.2225	3.46574
70401/04	70401	4	58	5	Secondary Education	south	no	male	Yes	Yes	Not married	Yes	Urban	least	least	high	8.18866	4.60517	100	4.60517	4.00733	public	4.61512	4.62497	11.2345	3.13549
70445/04	70445	4	58	4	Tertiary	south	yes	female	Yes	No	Not married	No	Rural	least	least	least	8.94326	4.60517	100	4.60517	5.34711	public	4.61512	4.62497	11.0641	5.56068
70447/04	70447	4	62	2	Secondary Education	south	no	male	Yes	Yes	married	No	Rural	least	least	high	9.62234	4.60517	2020	7.61085	3.55535	private	4.61512	4.68213	11.3124	3.29584
70456/04	70456	4	27	4	Basic Education	south	no	male	Yes	Yes	Not married	No	Rural	least	least	least	9.41201	4.60517	11908	9.38497	4.38203	private	4.63473	4.62497	11.3627	3.55535
70473/04	70473	4	34	3	Basic Education	south	no	male	Yes	Yes	married	No	Rural	least	least	least	8.36749	4.60517	100	4.60517	2.56495	public	4.61512	4.68213	11.1602	4.2485
70474/04	70474	4	33	4	Basic Education	south	yes	female	Yes	No	Not married	No	Rural	least	least	high	8.63596	4.60517	100	4.60517	4.70048	public	4.61512	4.65396	11.2654	2.99573
70475/04	70475	4	54	1	Secondary Education	south	yes	female	Yes	No	Not married	Yes	Rural	High	high	high	8.68632	5.59842	100	4.60517	5.73657	public	4.61512	4.63473	11.2689	3.09249
70476/04	70476	4	64	3	Secondary Education	south	no	male	Yes	No	married	Yes	Rural	High	least	high	8.14235	5.29832	100	4.60517	4.38203	public	4.67283	4.63473	11.1322	4.60517
70478/04	70478	4	40	4	Basic Education	south	no	male	Yes	Yes	Not married	Yes	Rural	least	least	least	10.4638	4.60517	34660	10.4533	3.4012	public	4.61512	4.65396	11.2539	3.68888
70553/04	70553	4	26	2		north	no	male	Yes	No	married	Yes	Rural	High	least	high	7.23536	4.60517	100	4.60517	5.07517	public	5.29331	4.66344	11.2792	2.99573
70561/04	70561	4	40	5	Secondary Education	south	no	male	Yes	No	married	No	Urban	least	least	least	10.1565	7.04752	100	4.60517	3.21888	public	4.67283	4.63473	11.228	4.00733
70572/04	70572	4	48	2	Tertiary	south	no	male	Yes	No	married	No	Rural	least	high	least	9.40839	8.66561	4040	8.304	5.73657	public	4.61512	4.74493	11.2964	4.2485
70576/04	70576	4	53	4	Secondary Education	south	no	male	Yes	No	married	Yes	Rural	least	least	least	6.82919	4.60517	100	4.60517	3.91202	public	5.29331	4.67283	11.4054	2.99573
70579/04	70579	4	39	3	Basic Education	south	no	male	Yes	No	married	Yes	Rural	High	least	high	7.65064	4.60517	100	4.60517	2.48491	public	5.29331	4.70048	10.9761	4.09434
70591/04	70591	4	42	5	Basic Education	south	no	male	Yes	Yes	Not married	Yes	Rural	least	least	least	11.2779	4.60517	100	4.60517	5.19296	public	4.63473	4.68213	11.7642	3.55535
70593/04	70593	4	43	3	Secondary Education	south	no	female	Yes	No	Not married	No	Rural	least	least	least	5.94483	4.60517	100	4.60517	4.70048	public	4.64439	4.66344	11.2828	4.17439
70595/04	70595	4	60	4	Secondary Education	south	no	male	Yes	Yes	married	No	Rural	least	high	high	8.93038	4.60517	100	4.60517	3.4012	public	4.67283	4.65396	11.2144	3.68888
70598/04	70598	4	41	5	Secondary Education	south	no	male	Yes	No	Not married	No	Rural	least	least	least	7.55276	4.60517	100	4.60517	2.99573	private	4.65396	5.29832	11.2455	4.38203
70599/04	70599	4	39	4	Basic Education	south	no	female	Yes	Yes	married	No	Rural	High	least	least	8.21491	5.52146	2980	7.99968	4.09434	public	4.61512	4.7185	11.2708	4.09434
70605/04	70605	4	42	2		south	yes	female	Yes	No	Not married	Yes	Rural	High	least	high	8.30974	4.60517	3556	8.17639	4.86754	public	4.61512	4.64439	11.3439	3.4012
70607/04	70607	4	60	2		south	no	male	Yes	No	married	No	Rural	least	least	high	6.62362	4.60517	100	4.60517	4.70048	public	4.67283	4.67283	11.7402	3.36194
70618/04	70618	4	34	4	Basic Education	south	no	male	Yes	Yes	Not married	Yes	Rural	least	high	high	8.83555	6.55108	100	4.60517	5.73657	public	4.67283	4.64439	11.4447	3.34097
70619/04	70619	4	46	4	Secondary Education	south	no	male	Yes	No	married	No	Rural	least	high	high	11.1778	4.60517	100	4.60517	4.09434	public	4.65396	4.65396	11.728	3.46508
70622/04	70622	4	60	2	Secondary Education	south	no	female	Yes	No	Not married	Yes	Urban	least	least	least	8.74602	4.60517	100	4.60517	5.07517	public	4.61512	4.70048	11.2028	3.55535
70624/04	70624	4	48	1	Secondary Education	south	yes	male	Yes	No	married	No	Urban	High	least	high	10.1435	4.60517	6100	8.71604	4.70048	private	4.61512	4.70048	11.4307	4.45966
70626/04	70626	4	66	5		south	no	female	Yes	No	Not married	Yes	Urban	High	least	least	8.98927	7.66388	4900	8.49699	5.73657	private	4.61512	4.65396	11.5346	3.21888
70629/04	70629	4	60	3		south	no	male	Yes	Yes	married	No	Urban	least	high	least	9.72701	7.17012	2980	7.99968	3.4012	private	4.67283	4.66344	11.3406	4.09434
70636/04	70636	4	73	2		south	no	female	Yes	No	Not married	Yes	Urban	least	least	high	7.23518	4.60517	100	4.60517	4.38203	public	4.64439	4.63473	11.6183	3.21888
70637/04	70637	4	67	4	Secondary Education	south	no	male	Yes	Yes	married	No	Urban	High	least	least	8.99082	4.60517	6100	8.71604	4.2485	public	4.82028	4.68213	11.2427	3.47197
70641/04	70641	4	51	5		south	no	female	Yes	Yes	Not married	Yes	Urban	least	least	high	8.18145	4.60517	100	4.60517	5.56068	public	4.63473	4.64439	11.4688	3.55535
70654/04	70654	4	28	2	Secondary Education	south	no	male	Yes	No	Not married	No	Urban	High	least	high	9.91403	7.37776	14500	9.5819	2.30259	private	4.61512	4.70048	11.2505	3.68888
70664/04	70664	4	40	3	Secondary Education	south	no	male	Yes	Yes	married	Yes	Rural	least	least	least	10.2454	4.60517	23140	10.0493	4.09434	public	4.61512	4.75359	11.2152	4.78749
70668/04	70668	4	54	4	Secondary Education	south	no	male	Yes	No	married	Yes	Rural	least	high	high	10.525	4.60517	100	4.60517	4.09434	private	4.62497	4.68213	11.4706	5.01064
70670/04	70670	4	71	3	Secondary Education	south	no	female	Yes	No	married	Yes	Rural	least	high	high	8.84062	4.60517	100	4.60517	5.07517	public	4.61512	4.66344	9.53759	2.99573
70672/04	70672	4	29	3	Basic Education	south	no	female	Yes	Yes	Not married	Yes	Rural	High	high	high	7.92088	4.60517	100	4.60517	6.23441	public	4.61512	4.65396	11.2048	3.4012
70673/04	70673	4	52	2	Basic Education	south	no	female	Yes	No	Not married	Yes	Rural	least	least	high	7.69928	5.9135	100	4.60517	4.2485	public	4.82028	4.66344	11.2146	3.2581
70675/04	70675	4	39	3	Basic Education	south	no	male	Yes	No	Not married	Yes	Rural	least	least	high	6.65445	4.60517	100	4.60517	5.56068	public	4.82028	4.64439	11.3869	3.28617
70676/04	70676	4	27	1	Basic Education	south	yes	female	Yes	Yes	married	Yes	Rural	least	high	high	8.12779	4.60517	100	4.60517	5.34711	public	4.67283	4.66344	11.5208	3.62211
70678/04	70678	4	49	4	Secondary Education	south	no	male	Yes	No	Not married	Yes	Rural	least	least	least	6.52914	4.60517	100	4.60517	4.09434	private	4.61512	4.63473	11.6083	4.76217
70680/04	70680	4	35	3	Basic Education	south	no	male	Yes	Yes	married	Yes	Rural	least	high	least	10.2948	4.60517	17380	9.76308	3.4012	public	4.61512	4.66344	11.2554	3.4012
70683/04	70683	4	64	5	Secondary Education	south	no	male	Yes	No	married	No	Rural	least	high	least	10.9856	4.60517	100	4.60517	4.86754	public	4.78749	4.65396	11.4513	4.94164
70685/04	70685	4	30	1		south	no	male	Yes	No	married	Yes	Rural	least	least	least	6.65451	4.60517	100	4.60517	5.34711	public	4.67283	4.70048	11.144	3.68888
70686/04	70686	4	45	1	Basic Education	south	no	female	Yes	No	Not married	Yes	Rural	least	least	least	8.84576	4.60517	5500	8.6125	5.56068	public	4.82028	4.65396	10.9732	2.99573
70687/04	70687	4	78	1		south	no	male	Yes	No	married	Yes	Rural	High	least	high	7.52357	4.60517	100	4.60517	5.73657	public	4.61512	4.64439	11.2496	3.31501
70694/04	70694	4	39	2	Secondary Education	south	no	male	Yes	No	Not married	No	Rural	least	least	high	6.7392	6.39693	100	4.60517	3.91202	public	4.61512	4.65396	11.1291	3.68888
70701/04	70701	4	26	4	Tertiary	south	no	male	Yes	No	Not married	No	Rural	High	least	least	8.37516	6.47697	3220	8.07714	4.09434	public	4.61512	4.64439	10.5266	3.3673
70705/04	70705	4	55	5	Secondary Education	south	no	female	Yes	Yes	married	No	Rural	least	least	high	11.1223	4.60517	100	4.60517	4.09434	public	4.61512	4.68213	11.2523	4.60517
70706/04	70706	4	79	1		south	no	female	Yes	No	Not married	Yes	Rural	High	least	least	6.70722	4.60517	100	4.60517	6.41346	public	4.61512	4.67283	11.3315	2.99573
70708/04	70708	4	68	2	Tertiary	south	no	female	Yes	No	married	No	Rural	least	least	high	10.2195	4.60517	7300	8.89563	4.09434	public	4.61512	5.70378	11.4502	3.73767
70716/04	70716	4	28	1	Basic Education	north	no	male	Yes	No	married	Yes	Urban	least	least	high	7.53725	4.60517	100	4.60517	5.34711	public	4.61512	4.64439	11.238	4.91546
70718/04	70718	4	61	2		north	no	male	Yes	No	married	Yes	Urban	High	least	least	8.48467	5.99146	3940	8.27894	2.30259	private	4.70048	4.78749	11.2273	5.75043
70719/04	70719	4	30	3	Basic Education	north	no	male	Yes	Yes	married	No	Urban	least	least	least	5.04986	4.60517	100	4.60517	4.70048	public	4.70048	4.63473	11.2376	3.46574
70733/04	70733	4	28	1	Tertiary	north	no	male	Yes	Yes	married	No	Urban	least	least	high	8.51509	4.60517	4300	8.36637	4.70048	public	4.62497	4.64439	11.0574	2.99573
70736/04	70736	4	71	1		north	no	male	Yes	No	married	Yes	Urban	High	least	high	6.76259	5.52146	100	4.60517	5.34711	public	4.66344	4.70048	11.3423	3.4012
70737/04	70737	4	53	2	Secondary Education	north	no	male	Yes	Yes	married	No	Urban	High	least	least	10.621	4.60517	100	4.60517	4.70048	public	4.66344	4.7185	11.2971	3.80666
70738/04	70738	4	30	5	Tertiary	north	no	male	Yes	No	Not married	No	Urban	High	least	least	9.39568	5.95324	11440	9.34487	2.30259	private	4.66344	4.67283	11.3543	3.80666
70742/04	70742	4	31	2	Basic Education	north	no	male	Yes	Yes	married	Yes	Urban	least	least	high	7.0203	4.60517	100	4.60517	4.86754	public	4.63473	4.63473	11.157	4.17142
70747/04	70747	4	35	3	Basic Education	north	no	male	Yes	No	married	No	Rural	least	least	least	7.65291	6.15273	100	4.60517	6.01616	public	4.61512	4.66344	11.2704	4.00733
70766/04	70766	4	58	1		north	yes	male	Yes	No	married	Yes	Rural	least	high	high	8.22801	4.60517	100	4.60517	6.01616	public	4.68213	4.66344	11.2032	3.14734
70768/04	70768	4	27	2	Basic Education	north	yes	male	Yes	No	married	Yes	Rural	least	high	least	8.52201	4.60517	100	4.60517	5.34711	public	4.82028	4.63473	11.2843	3.53922
70769/04	70769	4	62	3		north	no	male	Yes	No	married	Yes	Rural	least	high	high	9.61533	4.60517	100	4.60517	2.30259	public	4.70048	4.70048	11.1961	4.54995
70771/04	70771	4	25	2		north	yes	male	Yes	No	married	Yes	Rural	High	high	least	8.32309	4.60517	100	4.60517	5.07517	public	4.82028	4.63473	11.2266	3.55535
70776/04	70776	4	51	4	Basic Education	north	no	male	Yes	Yes	married	Yes	Rural	least	least	least	9.38266	4.60517	100	4.60517	4.09434	public	4.63473	4.70048	11.1037	4.09434
70781/04	70781	4	65	1		north	no	male	Yes	No	married	Yes	Rural	least	least	least	7.71197	4.60517	100	4.60517	5.34711	public	4.63473	4.75359	13.03	3.55535
70783/04	70783	4	60	2		north	yes	male	Yes	No	married	Yes	Rural	High	high	high	10.3589	4.60517	100	4.60517	5.73657	public	4.82028	5.99146	11.4599	4.00733
70801/04	70801	4	28	2	Basic Education	north	no	male	Yes	No	married	Yes	Rural	least	least	least	7.70754	4.60517	100	4.60517	5.34711	public	4.82028	4.64439	11.2807	4.09434
70804/04	70804	4	70	3		north	no	male	Yes	Yes	married	Yes	Rural	least	least	least	11.2792	4.60517	100	4.60517	4.09434	public	4.62497	4.70048	11.7652	4.78749
70812/04	70812	4	75	3		north	no	female	Yes	Yes	Not married	Yes	Rural	High	least	least	6.62656	4.70048	100	4.60517	6.01616	public	4.67283	4.63473	11.265	2.99573
70824/04	70824	4	34	3		north	no	female	Yes	No	Not married	Yes	Urban	least	least	high	5.84324	4.60517	100	4.60517	5.56068	public	4.63473	4.65396	11.287	3.62476
70825/04	70825	4	49	1		north	no	female	Yes	No	married	Yes	Urban	least	least	high	7.54397	4.60517	100	4.60517	2.3979	public	5.29331	4.63473	11.2194	3.3673
70832/04	70832	4	40	1	Basic Education	north	no	female	Yes	Yes	married	Yes	Rural	least	least	least	6.52405	5.99146	100	4.60517	3.91202	private	5.29331	4.70048	11.2579	3.29584
70835/04	70835	4	72	1		north	no	male	Yes	No	married	Yes	Rural	High	least	high	5.86086	4.60517	100	4.60517	5.34711	public	4.61512	4.62497	11.1711	3.2581
70838/04	70838	4	61	3		north	no	male	Yes	Yes	married	Yes	Rural	least	least	least	7.45281	6.9613	100	4.60517	4.49981	public	4.64439	4.64439	11.2791	3.29584
70840/04	70840	4	67	1		north	yes	male	Yes	Yes	married	Yes	Rural	least	least	high	7.22856	4.60517	100	4.60517	6.13123	public	5.24702	4.64439	11.2274	3.45712
70841/04	70841	4	40	1	Secondary Education	north	yes	female	Yes	Yes	Not married	No	Rural	least	high	high	6.5697	4.60517	100	4.60517	4.09434	public	4.61512	4.64439	12.3788	4.4368
70842/04	70842	4	27	1	Basic Education	north	yes	male	Yes	Yes	married	No	Rural	High	least	high	7.62546	4.60517	100	4.60517	2.70805	public	4.66344	4.66344	10.945	2.99573
70843/04	70843	4	73	2	Basic Education	north	yes	male	Yes	Yes	Not married	Yes	Rural	least	high	high	8.02281	4.60517	100	4.60517	5.56068	private	5.24702	4.61512	11.2052	4.55644
70844/04	70844	4	27	1	Tertiary	north	no	male	Yes	Yes	married	No	Rural	High	least	high	10.0221	4.60517	19852	9.89606	4.70048	public	5.29331	4.64439	11.1637	3.80507
70846/04	70846	4	29	1	Secondary Education	north	yes	male	Yes	No	married	No	Rural	least	least	least	9.23019	4.60517	100	4.60517	5.73657	public	5.1358	4.65396	11.1803	3.4012
70848/04	70848	4	52	1	Basic Education	north	no	male	Yes	Yes	married	Yes	Rural	High	high	high	7.13059	4.60517	100	4.60517	4.78749	private	5.24702	4.82831	11.3501	2.99573
70850/04	70850	4	28	3	Secondary Education	north	no	female	Yes	Yes	Not married	No	Rural	High	high	least	7.87912	7.23346	100	4.60517	5.43808	public	4.66344	4.66344	11.2283	3.33638
70851/04	70851	4	39	1	Basic Education	north	no	male	Yes	No	married	No	Rural	least	least	high	11.2288	4.60517	100	4.60517	5.34711	public	4.66344	4.7185	11.6815	3.61838
70854/04	70854	4	59	5		north	no	female	Yes	Yes	Not married	Yes	Rural	least	least	high	5.84696	4.60517	100	4.60517	5.43808	public	4.69135	4.77069	11.258	3.7674
70855/04	70855	4	21	1	Basic Education	north	no	male	Yes	No	Not married	Yes	Rural	High	least	least	10.0779	4.60517	14500	9.5819	5.34711	public	4.60517	4.66344	11.2854	3.21888
70859/04	70859	4	50	2	Basic Education	north	yes	male	Yes	No	married	Yes	Rural	least	least	high	8.27293	6.96602	2116	7.65728	4.38203	private	4.70048	4.78749	11.2659	4.51668
70861/04	70861	4	27	4	Secondary Education	north	no	male	Yes	No	married	No	Rural	least	least	high	8.77861	5.50126	6100	8.71604	6.01616	public	4.66344	4.66344	11.4162	3.4012
70864/04	70864	4	30	1	Tertiary	north	no	male	Yes	No	married	No	Rural	least	least	high	9.70419	5.99146	15700	9.66142	5.34711	public	4.64439	4.68213	10.0719	2.99573
70867/04	70867	4	38	1	Basic Education	north	no	male	Yes	No	married	Yes	Rural	High	least	high	7.41224	4.60517	100	4.60517	4.70048	public	4.64439	4.70048	11.2282	3.54504
70868/04	70868	4	33	1	Basic Education	north	no	male	Yes	No	married	No	Rural	least	least	high	6.54653	5.99146	100	4.60517	2.3979	public	4.82028	4.70048	11.2415	3.4012
70869/04	70869	4	36	3		north	yes	female	Yes	No	Not married	Yes	Rural	High	least	least	7.50636	5.52146	100	4.60517	5.34711	public	4.82028	4.68213	11.2264	2.99573
70872/04	70872	4	70	3		north	yes	male	Yes	No	married	Yes	Rural	High	least	least	10.2212	5.29832	2500	7.82405	4.70048	public	4.61512	4.68213	11.2327	3.21545
70876/04	70876	4	37	3	Tertiary	north	no	male	Yes	No	married	No	Rural	High	least	least	12.0192	4.60517	10900	9.29652	2.48491	public	5.29331	4.63473	10.8862	2.99573
70886/04	70886	4	90	1		north	yes	male	Yes	No	married	Yes	Rural	High	least	high	7.9876	4.60517	100	4.60517	2.63906	public	4.61512	4.66344	11.4046	3.72674
70888/04	70888	4	25	3	Basic Education	north	yes	male	Yes	Yes	married	Yes	Rural	High	least	high	8.10044	4.60517	100	4.60517	2.89037	public	4.61512	4.64439	11.3478	2.99573
70889/04	70889	4	69	1		north	no	male	Yes	No	married	Yes	Rural	High	least	high	7.21769	5.29832	100	4.60517	4.70048	public	4.70048	4.70048	11.2834	2.99573
70891/04	70891	4	35	2		north	no	male	Yes	No	married	No	Rural	least	high	high	7.56532	4.60517	100	4.60517	5.07517	public	5.27811	4.68213	11.2577	2.99573
70892/04	70892	4	51	3	Basic Education	north	no	male	Yes	Yes	married	No	Rural	least	least	least	11.3578	4.60517	100	4.60517	4.38203	public	4.65396	4.64439	11.9202	4.70048
70894/04	70894	4	57	1		north	no	female	Yes	No	Not married	No	Rural	least	least	high	7.65511	6.21461	100	4.60517	3.68888	public	4.61512	4.70048	11.2562	2.99573
70895/04	70895	4	54	2	Basic Education	north	no	male	Yes	No	Not married	Yes	Rural	High	least	high	6.78048	6.04026	100	4.60517	2.3979	public	4.82028	4.68213	11.1726	2.99573
70896/04	70896	4	57	1		north	no	male	Yes	No	married	Yes	Rural	High	least	high	6.7089	5.01063	100	4.60517	5.34711	public	5.29331	4.70048	12.856	2.99573
70897/04	70897	4	55	2		north	yes	male	Yes	No	married	Yes	Rural	least	high	high	9.20153	5.73657	3100	8.03916	5.34711	public	4.67283	4.67283	10.6528	2.99573
70921/04	70921	4	53	2	Tertiary	north	no	female	Yes	Yes	Not married	No	Urban	least	least	high	9.40096	4.60517	12100	9.40096	2.99573	public	4.60517	4.78749	11.3337	5.76832
70928/04	70928	4	49	1		north	yes	male	Yes	No	married	Yes	Rural	least	least	high	6.8145	4.60517	100	4.60517	5.07517	public	4.61512	4.69135	11.0313	5.26635
70931/04	70931	4	32	1	Basic Education	north	no	male	Yes	No	married	Yes	Rural	least	high	high	6.72652	4.60517	100	4.60517	4.70048	public	4.61512	4.68213	11.2364	5.29832
70933/04	70933	4	33	1	Secondary Education	north	no	male	Yes	No	married	No	Rural	least	least	least	8.71684	4.60517	5860	8.67591	4.70048	private	4.61512	4.65396	11.2978	3.91202
70934/04	70934	4	84	1		north	no	male	No	No	married	Yes	Rural	High	least	least	7.71359	5.70378	100	4.60517	5.07517	public	4.61512	4.70048	11.2417	3.4012
70939/04	70939	4	70	1		north	no	male	Yes	No	married	Yes	Rural	least	least	high	8.37423	7.20786	100	4.60517	4.2485	public	4.67283	4.69135	11.2302	4.17607
70940/04	70940	4	46	1	Basic Education	north	no	male	Yes	No	married	Yes	Rural	least	high	high	8.16414	4.60517	100	4.60517	2.3979	public	4.61512	4.65396	11.2266	4.70649
70941/04	70941	4	44	3		north	no	female	Yes	No	Not married	Yes	Rural	least	least	high	6.24832	4.60517	100	4.60517	3.91202	public	4.67283	4.64439	10.6321	3.80666
70943/04	70943	4	43	1		north	no	male	Yes	No	married	Yes	Rural	least	least	high	7.35599	4.60517	100	4.60517	2.48491	public	4.61512	4.70048	11.2256	4.44265
70944/04	70944	4	38	1	Basic Education	north	yes	male	Yes	No	married	Yes	Rural	High	least	least	7.96446	4.60517	100	4.60517	4.70048	public	4.60517	4.70048	11.2612	3.4012
70945/04	70945	4	51	1		north	no	female	Yes	Yes	Not married	Yes	Rural	least	least	high	7.70948	5.47646	100	4.60517	4.70048	public	4.65396	4.65396	11.3197	3.60217
70946/04	70946	4	39	1	Basic Education	north	no	female	Yes	No	married	Yes	Rural	least	high	high	8.0859	4.86754	100	4.60517	3.4012	public	5.29331	4.7185	11.3564	3.2581
70947/04	70947	4	39	1		north	no	male	Yes	No	married	Yes	Rural	High	least	least	7.99058	4.60517	100	4.60517	4.49981	public	5.19296	4.65396	11.3788	3.91202
70948/04	70948	4	70	4		north	yes	male	Yes	Yes	Not married	Yes	Rural	High	least	high	5.92744	4.60517	100	4.60517	4.38203	public	4.64439	4.60517	11.3181	3.49467
70950/04	70950	4	37	1		north	no	male	Yes	No	married	Yes	Rural	least	high	high	8.19928	4.60517	100	4.60517	3.68888	public	5.29331	4.70048	11.2326	3.55535
70951/04	70951	4	48	1		north	yes	male	Yes	No	married	Yes	Rural	least	high	high	7.88945	4.60517	100	4.60517	2.3979	public	4.61512	4.66344	11.2325	4.22688
70956/04	70956	4	56	1		north	no	male	Yes	Yes	married	Yes	Rural	least	least	high	6.33159	4.60517	100	4.60517	4.70048	public	4.67283	4.66344	11.2039	5.34833
70961/04	70961	4	66	1		north	no	female	Yes	No	Not married	Yes	Rural	least	least	high	6.50058	4.94164	100	4.60517	4.78749	public	4.82028	4.65396	11.2588	4.52179
70964/04	70964	4	49	2	Secondary Education	north	no	male	Yes	No	married	Yes	Rural	High	least	least	7.58814	4.60517	100	4.60517	5.73657	public	4.82028	4.74493	11.5027	3.4012
70966/04	70966	4	26	1	Basic Education	north	no	male	Yes	No	married	No	Rural	High	least	high	8.34286	4.60517	1300	7.17012	4.70048	public	4.61512	4.65396	11.2236	2.99573
70970/04	70970	4	30	1		north	yes	male	Yes	No	married	Yes	Rural	least	least	high	7.30956	4.60517	100	4.60517	4.70048	public	5.28827	4.64439	11.2391	3.24266
70971/04	70971	4	18	2	Basic Education	north	no	male	Yes	No	Not married	Yes	Rural	least	least	high	5.82254	4.60517	100	4.60517	4.86754	public	4.63473	4.63473	11.3493	3.35364
70972/04	70972	4	35	2		north	no	male	Yes	No	married	No	Rural	least	least	least	8.30921	5.34711	100	4.60517	4.49981	public	4.67283	4.67283	11.4288	4.78749
70973/04	70973	4	72	1		north	no	male	Yes	No	married	Yes	Rural	least	least	least	8.22319	4.86754	100	4.60517	4.49981	public	5.29331	4.68213	11.4005	3.09104
70974/04	70974	4	29	2		north	no	female	Yes	No	married	Yes	Rural	least	least	least	8.333	5.04343	100	4.60517	4.49981	public	5.29331	4.64439	11.3887	3.68888
70975/04	70975	4	29	1	Basic Education	north	no	male	Yes	No	married	Yes	Rural	least	least	high	5.85469	4.60517	100	4.60517	5.07517	public	5.19296	4.63473	11.3123	3.09104
70978/04	70978	4	54	4	Secondary Education	north	yes	male	Yes	No	married	No	Rural	High	least	high	9.55753	4.60517	2980	7.99968	4.70048	public	4.61512	6.32077	11.2318	3.5482
70979/04	70979	4	37	1		north	no	female	Yes	Yes	Not married	Yes	Rural	least	high	high	7.25736	4.60517	100	4.60517	5.34711	private	4.60517	4.7185	11.3153	3.75497
70985/04	70985	4	55	1		north	no	male	Yes	No	Not married	Yes	Rural	least	least	high	9.22627	4.60517	9700	9.17988	5.73657	public	4.62497	5.36598	11.2296	3.58873
70993/04	70993	4	43	2		north	no	male	Yes	No	married	Yes	Rural	High	least	high	6.99229	4.60517	100	4.60517	2.30259	public	4.61512	4.66344	11.2252	4.94164
70994/04	70994	4	62	1		north	no	male	Yes	Yes	married	Yes	Rural	least	least	least	7.7527	6.39693	100	4.60517	5.73657	public	4.60517	4.70048	11.2148	3.2581
70995/04	70995	4	54	1	Secondary Education	north	no	male	Yes	No	married	Yes	Rural	least	least	high	9.52239	4.60517	12180	9.40755	4.09434	public	4.62497	5.52943	11.2971	3.57018
70997/04	70997	4	52	1		north	no	male	Yes	No	married	No	Rural	High	least	high	7.36452	4.60517	100	4.60517	2.99573	public	4.62497	5.52943	11.2242	3.21888
70035/05	70035	5	50	1	Secondary Education	south	no	male	Yes	No	married	Yes	Urban	least	least	least	5.99146	5.99146	100	4.60517	4.70048	public	4.67283	4.66344	11.1992	4.49981
70047/05	70047	5	33	2		south	no	male	Yes	No	married	Yes	Rural	least	least	least	8.12204	5.01063	2500	7.82405	2.70805	private	4.82028	4.7185	10.8782	4.86753
70048/05	70048	5	59	2	Tertiary	south	no	male	Yes	No	married	No	Rural	least	least	high	9.36978	4.60517	100	4.60517	2.30259	private	4.60517	4.74493	10.2071	3.68888
70049/05	70049	5	31	2	Basic Education	south	no	male	Yes	No	married	Yes	Rural	High	high	high	7.99758	4.60517	100	4.60517	5.73657	public	5.29331	4.70048	11.2498	2.99573
70051/05	70051	5	47	1	Secondary Education	south	no	female	Yes	No	married	Yes	Rural	High	least	high	6.60015	6.13123	100	4.60517	2.70805	public	4.7185	4.7185	11.3984	3.68888
70057/05	70057	5	26	5	Basic Education	south	no	male	Yes	No	married	Yes	Rural	least	high	high	8.29056	4.60517	100	4.60517	4.09434	public	4.61512	4.67283	11.2255	3.1695
70059/05	70059	5	41	3	Basic Education	south	no	female	Yes	No	married	No	Rural	least	least	least	8.84813	7.32647	1300	7.17012	2.77259	public	4.61512	4.63473	11.2304	3.68888
70061/05	70061	5	56	3	Basic Education	south	no	female	Yes	No	Not married	Yes	Rural	High	high	least	10.6935	6.62007	100	4.60517	6.23441	public	4.63473	4.70048	11.4643	3.80666
70062/05	70062	5	53	4		south	no	female	Yes	Yes	Not married	Yes	Rural	least	least	high	7.51716	4.60517	100	4.60517	3.68888	public	4.82028	4.66344	11.5528	3.68888
70076/05	70076	5	39	2	Secondary Education	south	no	male	Yes	No	Not married	Yes	Rural	High	high	least	9.28422	4.60517	100	4.60517	4.49981	private	4.61512	4.67283	11.2983	3.62211
70078/05	70078	5	52	1		south	no	male	Yes	No	married	Yes	Rural	High	high	high	8.84952	4.60517	136	4.91265	6.41346	public	4.61512	4.65396	11.2881	2.99573
70081/05	70081	5	45	1	Basic Education	south	no	male	Yes	Yes	married	Yes	Rural	least	least	high	8.68384	4.60517	100	4.60517	4.2485	public	4.67283	4.7185	11.2709	3.68888
70084/05	70084	5	34	1	Basic Education	south	no	male	Yes	No	Not married	Yes	Rural	High	high	high	7.46568	4.60517	100	4.60517	5.24702	public	4.61512	4.7185	11.2094	3.54504
70086/05	70086	5	70	3		south	no	female	Yes	No	Not married	Yes	Rural	least	least	high	9.05443	8.59415	100	4.60517	5.07517	public	4.61512	4.63473	11.2132	3.46574
70091/05	70091	5	38	3	Secondary Education	south	no	male	Yes	Yes	Not married	No	Rural	least	least	high	7.2352	6.90775	100	4.60517	4.09434	public	4.63473	4.66344	11.2249	3.91202
70114/05	70114	5	74	3		south	no	male	Yes	Yes	married	Yes	Urban	least	least	least	7.67955	7.09008	100	4.60517	5.07517	public	4.67283	4.66344	11.3423	3.4012
70133/05	70133	5	73	3		south	no	female	Yes	No	Not married	Yes	Urban	least	least	least	9.32085	5.34711	100	4.60517	2.99573	public	4.61512	4.66344	11.3144	2.99573
70150/05	70150	5	50	1		south	no	female	Yes	Yes	Not married	Yes	Rural	least	least	high	7.24533	5.70378	100	4.60517	4.00733	public	4.67283	4.7185	11.3008	2.99573
70151/05	70151	5	64	2	Secondary Education	south	no	male	Yes	No	married	Yes	Rural	least	least	high	8.44885	4.60517	100	4.60517	4.09434	public	4.67283	4.68213	11.3136	5.76832
70164/05	70164	5	34	2	Basic Education	south	no	male	Yes	Yes	Not married	Yes	Rural	least	least	least	9.71214	5.07517	4420	8.3939	4.09434	public	4.61512	4.65396	11.2876	3.21888
70174/05	70174	5	27	2	Basic Education	south	no	female	No	Yes	Not married	Yes	Rural	High	least	least	6.42515	4.60517	100	4.60517	4.70048	public	4.61512	4.65396	11.1775	3.91202
70176/05	70176	5	59	4	Secondary Education	south	no	male	Yes	No	married	No	Rural	least	high	high	8.61514	5.29832	100	4.60517	4.70048	public	4.64439	4.70048	11.9071	4.2485
70177/05	70177	5	48	1	Basic Education	south	no	female	Yes	No	Not married	Yes	Rural	High	least	high	9.08543	5.01063	100	4.60517	3.4012	public	4.82028	4.66344	11.2857	3.55535
70183/05	70183	5	49	1	Basic Education	south	no	male	Yes	Yes	married	Yes	Rural	least	least	least	8.40191	5.29832	100	4.60517	3.4012	public	4.82028	4.68213	11.2444	3.4012
70184/05	70184	5	38	1	Basic Education	south	no	male	Yes	Yes	married	No	Rural	least	least	high	10.7051	4.60517	100	4.60517	3.91202	public	4.82028	4.64439	11.2153	3.21888
70187/05	70187	5	56	4	Secondary Education	south	no	female	Yes	Yes	Not married	Yes	Rural	least	least	high	10.1695	6.39693	100	4.60517	3.91202	public	4.82028	4.68213	11.4453	2.99573
70188/05	70188	5	50	5	Basic Education	south	no	female	Yes	No	Not married	No	Rural	least	least	least	12.451	4.60517	100	4.60517	2.48491	public	4.64439	4.75359	11.8327	4.00733
70189/05	70189	5	37	5	Basic Education	south	no	male	Yes	No	Not married	No	Rural	least	least	least	9.24585	6.55108	8500	9.04782	3.91202	public	4.63473	4.66344	11.2255	4.38203
70191/05	70191	5	36	1	Basic Education	south	no	male	Yes	Yes	married	Yes	Rural	least	least	least	5.93473	4.60517	100	4.60517	6.81344	public	4.61512	4.68213	11.2677	3.55535
70296/05	70296	5	46	2	Basic Education	south	no	male	Yes	Yes	married	No	Rural	least	least	high	9.86149	4.60517	14500	9.5819	6.13123	public	5.26786	4.68213	11.2304	5.56068
70299/05	70299	5	53	3		south	no	female	Yes	No	Not married	Yes	Rural	least	least	high	7.39497	4.60517	1060	6.96602	5.07517	public	4.61512	4.64439	10.2471	3.85107
70302/05	70302	5	63	4	Secondary Education	south	yes	male	Yes	No	Not married	No	Rural	least	least	high	12.2906	4.60517	11716	9.36871	4.70048	public	4.61512	4.7185	9.43291	4.78749
70320/05	70320	5	45	2		north	no	female	Yes	No	married	Yes	Urban	least	least	high	11.0358	6.68461	100	4.60517	2.48491	public	4.62497	4.64439	11.3377	4.2485
70336/05	70336	5	34	2	Basic Education	south	no	female	Yes	No	Not married	No	Rural	least	least	least	7.76537	6.85646	100	4.60517	4.70048	public	4.61512	4.64439	11.2319	3.2581
70350/05	70350	5	35	2	Basic Education	south	no	male	Yes	No	married	No	Rural	High	least	high	10.466	4.60517	100	4.60517	5.34711	public	4.61512	4.7185	11.5986	3.68888
70354/05	70354	5	50	2	Basic Education	south	no	male	Yes	No	married	Yes	Rural	least	least	high	8.09536	7.00307	100	4.60517	3.68888	public	4.61512	4.70048	11.3563	5.59842
70362/05	70362	5	79	3	Secondary Education	south	no	male	Yes	No	married	Yes	Rural	least	least	high	8.27463	6.10925	100	4.60517	4.09434	public	4.61512	4.63473	11.2471	3.4012
70368/05	70368	5	47	2	Secondary Education	south	yes	male	Yes	No	married	No	Rural	least	least	high	9.24624	4.60517	100	4.60517	5.34711	public	4.61512	4.66344	11.1692	4.00733
70370/05	70370	5	32	2	Basic Education	south	yes	male	Yes	Yes	married	No	Rural	least	least	high	8.60071	4.60517	100	4.60517	4.70048	public	4.61512	4.70048	11.2249	2.99573
70374/05	70374	5	48	2		south	yes	female	Yes	No	Not married	Yes	Rural	High	least	high	10.0571	4.60517	100	4.60517	4.49981	public	4.61512	4.63473	11.3526	3.43203
70375/05	70375	5	54	2	Basic Education	south	no	male	Yes	No	Not married	Yes	Rural	least	least	least	9.72888	6.10925	100	4.60517	4.2485	private	4.61512	4.65396	11.337	3.31004
70376/05	70376	5	78	1	Secondary Education	south	no	male	Yes	No	Not married	Yes	Rural	least	high	high	7.85159	7.40853	100	4.60517	4.70048	public	4.61512	4.65396	11.2375	5.27997
70378/05	70378	5	82	3		south	no	female	Yes	No	Not married	Yes	Rural	least	least	high	8.83802	6.21461	100	4.60517	2.48491	public	4.61512	4.64439	11.265	3.3673
70381/05	70381	5	37	1		south	no	female	Yes	No	Not married	Yes	Rural	least	least	high	6.28669	4.60517	100	4.60517	4.70048	public	4.61512	4.63473	11.3534	3.68888
70382/05	70382	5	29	1		south	no	male	Yes	Yes	married	Yes	Rural	least	least	high	8.24744	4.60517	100	4.60517	4.70048	public	4.61512	4.70048	11.2585	3.13436
70393/05	70393	5	65	2	Secondary Education	south	yes	female	Yes	No	Not married	Yes	Rural	least	least	least	8.23687	7.82405	772	6.64898	4.70048	public	4.61512	4.63473	10.9714	3.21888
70396/05	70396	5	61	3	Secondary Education	south	yes	male	Yes	No	married	No	Rural	High	least	least	8.04071	4.60517	100	4.60517	3.91202	public	4.61512	4.74493	11.2042	3.68888
70402/05	70402	5	59	5	Secondary Education	south	no	male	Yes	No	Not married	Yes	Urban	High	least	least	9.06242	4.60517	100	4.60517	5.34711	public	4.61512	4.62497	11.2721	3.68888
70412/05	70412	5	54	1	Basic Education	south	no	female	Yes	Yes	Not married	Yes	Urban	least	least	high	6.88331	6.55108	100	4.60517	3.4012	public	4.67283	4.64439	11.0604	3.74777
70447/05	70447	5	32	3	Basic Education	south	no	male	Yes	No	Not married	No	Rural	least	least	least	9.43127	4.60517	100	4.60517	2.99573	private	4.61512	4.66344	11.3733	2.99573
70455/05	70455	5	22	2	Secondary Education	south	no	male	Yes	No	Not married	Yes	Rural	High	least	high	9.43013	6.25383	100	4.60517	5.34711	public	4.86754	4.62497	11.1909	3.57884
70458/05	70458	5	28	3	Tertiary	south	no	male	Yes	Yes	Not married	No	Rural	least	least	least	8.27894	4.60517	3940	8.27894	5.07517	public	4.67283	4.62497	11.2534	3.68888
70464/05	70464	5	35	4	Basic Education	south	no	male	Yes	No	Not married	Yes	Rural	High	high	high	7.30007	4.60517	100	4.60517	2.3979	public	4.86754	4.63473	11.1648	4.38203
70467/05	70467	5	25	3	Basic Education	south	no	female	Yes	No	Not married	Yes	Rural	least	least	high	7.62559	6.90775	100	4.60517	4.70048	public	4.67283	4.62497	11.1528	4.47866
70473/05	70473	5	70	2	Basic Education	south	no	male	Yes	Yes	Not married	No	Rural	least	least	least	9.19857	4.60517	100	4.60517	4.70048	public	4.61512	4.66344	11.1678	5.1358
70475/05	70475	5	40	1	Basic Education	south	yes	male	Yes	No	Not married	Yes	Rural	least	high	high	8.71763	4.60517	3220	8.07714	2.35137	public	4.61512	4.65396	11.2439	3.08174
70477/05	70477	5	33	5	Basic Education	south	no	male	Yes	Yes	Not married	Yes	Rural	least	high	least	9.00169	4.60517	100	4.60517	4.17439	public	4.61512	4.64439	10.3523	2.99573
70478/05	70478	5	48	3	No Education	south	yes	male	Yes	No	married	Yes	Rural	least	least	high	9.24824	4.60517	100	4.60517	4.00733	public	4.61512	4.66344	11.2497	3.4012
70479/05	70479	5	64	3		south	no	female	Yes	Yes	Not married	Yes	Rural	High	least	high	8.66311	5.99146	100	4.60517	2.83321	public	4.67283	4.65396	11.196	2.99573
70480/05	70480	5	60	5	Secondary Education	south	yes	female	Yes	No	married	Yes	Rural	least	high	least	10.1505	6.68461	100	4.60517	3.4012	private	4.61512	4.70048	10.8001	3.45388
70498/05	70498	5	58	3	Secondary Education	south	yes	male	Yes	Yes	Not married	Yes	Rural	High	high	least	8.65198	4.60517	100	4.60517	4.38203	public	4.61512	4.68213	11.3378	3.4012
70500/05	70500	5	57	4	Secondary Education	south	no	male	Yes	No	married	No	Urban	least	least	high	8.61707	7.69621	100	4.60517	2.99573	public	4.61512	5.99146	11.2431	3.91202
70507/05	70507	5	75	2		south	no	female	Yes	No	Not married	Yes	Urban	least	least	high	6.63973	5.63479	100	4.60517	5.07517	private	4.64439	4.67283	11.2494	3.4012
70578/05	70578	5	60	3	Secondary Education	south	yes	male	Yes	Yes	married	No	Rural	least	high	high	9.96307	4.60517	11620	9.36048	3.21888	public	4.67283	4.66344	11.2712	3.91202
70583/05	70583	5	62	3	Basic Education	south	yes	male	Yes	No	married	Yes	Rural	least	least	high	6.84739	4.60517	100	4.60517	3.21888	public	4.67283	4.65396	11.4905	3.80666
70584/05	70584	5	27	1	Basic Education	south	no	female	Yes	Yes	Not married	Yes	Rural	least	least	least	5.70378	5.70378	100	4.60517	2.41591	public	4.66344	4.78749	11.519	2.99573
70587/05	70587	5	30	3	Basic Education	south	no	male	Yes	No	married	Yes	Rural	High	least	least	9.79339	4.60517	100	4.60517	2.83321	private	5.29331	4.65396	11.3635	3.68888
70589/05	70589	5	30	4	Basic Education	south	no	male	Yes	No	Not married	No	Rural	least	least	high	10.2262	4.60517	3040	8.01961	3.21888	public	4.67283	4.63473	11.1804	4.65396
70590/05	70590	5	56	5		south	no	female	Yes	Yes	Not married	Yes	Rural	least	high	high	8.97899	5.73657	100	4.60517	5.56068	public	4.67283	4.64439	11.3546	3.4012
70595/05	70595	5	38	4	Basic Education	south	no	male	Yes	Yes	married	No	Rural	High	high	high	9.18383	4.97673	100	4.60517	3.21888	public	4.67283	4.68213	11.203	3.68888
70603/05	70603	5	56	4	Basic Education	south	no	female	Yes	No	Not married	Yes	Rural	least	least	high	6.90005	5.99146	100	4.60517	3.4012	public	4.63473	5.70378	11.3234	3.29584
70605/05	70605	5	50	1		south	no	female	Yes	No	Not married	Yes	Rural	High	least	high	4.60517	4.60517	100	4.60517	4.86754	public	4.61512	4.70048	11.3745	3.68888
70607/05	70607	5	58	2	Secondary Education	south	no	female	Yes	No	married	Yes	Rural	least	least	least	6.02766	4.60517	100	4.60517	4.70048	public	4.67283	4.64439	11.8072	3.72814
70618/05	70618	5	63	5	Secondary Education	south	no	female	Yes	Yes	Not married	Yes	Rural	least	high	high	10.7361	6.41346	100	4.60517	5.34711	public	4.67283	4.62497	11.4584	3.35225
70619/05	70619	5	32	4	Tertiary	south	no	male	Yes	No	Not married	No	Rural	least	least	high	8.33075	4.60517	3094	8.03722	4.2485	public	4.67283	4.61512	11.6402	3.47637
70626/05	70626	5	54	5	Secondary Education	south	no	male	Yes	No	married	No	Urban	least	high	high	10.773	4.60517	100	4.60517	5.34711	public	4.61512	4.65396	11.2695	4.17439
70641/05	70641	5	67	4		south	no	female	Yes	Yes	Not married	Yes	Urban	least	least	high	7.96533	6.39693	100	4.60517	5.34711	public	4.62497	4.65396	11.3258	3.47827
70642/05	70642	5	63	3	Secondary Education	south	no	female	Yes	No	Not married	No	Urban	least	least	least	11.2265	4.60517	100	4.60517	4.09434	public	4.61512	4.70048	11.46	3.4012
70647/05	70647	5	36	4	Basic Education	south	yes	male	Yes	No	married	Yes	Urban	least	least	high	10.0939	4.60517	100	4.60517	4.70048	private	4.61512	4.66344	11.2721	4.09434
70651/05	70651	5	58	3	Secondary Education	south	no	male	Yes	Yes	married	Yes	Urban	least	high	least	8.32744	5.52146	1540	7.33954	5.73657	private	4.61512	4.67283	11.1914	3.13549
70654/05	70654	5	53	2	Secondary Education	south	no	male	Yes	No	married	No	Urban	High	least	least	6.11289	4.60517	100	4.60517	3.91202	private	4.61512	4.68213	11.2609	3.68888
70667/05	70667	5	70	3	Basic Education	south	yes	male	Yes	No	married	Yes	Rural	least	high	least	9.87407	8.55641	3700	8.21609	3.63759	public	4.61512	4.68213	11.4019	3.4012
70670/05	70670	5	48	2	Basic Education	south	yes	male	Yes	No	married	Yes	Rural	least	high	high	8.88931	4.60517	100	4.60517	5.56068	public	4.61512	4.66344	9.66459	3.17805
70671/05	70671	5	76	2		south	no	female	Yes	No	Not married	Yes	Rural	High	least	least	6.88014	4.60517	100	4.60517	5.07517	private	4.61512	4.70048	10.8076	3.68888
70672/05	70672	5	27	4	Secondary Education	south	no	male	Yes	Yes	Not married	No	Rural	High	high	high	8.93471	4.60517	100	4.60517	6.01616	public	4.61512	4.66344	11.2129	3.68888
70682/05	70682	5	73	4	Tertiary	south	no	male	Yes	Yes	Not married	No	Rural	High	high	least	10.2034	4.60517	1660	7.41457	5.07517	private	4.61512	4.66344	11.3776	3.68888
70683/05	70683	5	54	4	Secondary Education	south	yes	male	Yes	No	married	No	Rural	least	high	least	8.89709	6.10925	100	4.60517	5.8861	public	4.61512	4.65396	11.4084	4.09434
70684/05	70684	5	61	4	Basic Education	south	no	male	Yes	No	married	Yes	Rural	High	least	least	12.5742	4.60517	100	4.60517	4.94164	public	4.61512	4.7185	11.0221	4.09434
70685/05	70685	5	30	1		south	no	male	Yes	No	married	Yes	Rural	least	least	least	6.74171	4.60517	100	4.60517	5.34711	public	4.67283	4.68213	11.1298	3.55535
70686/05	70686	5	77	2		south	no	female	Yes	No	Not married	Yes	Rural	least	least	least	7.57148	4.60517	100	4.60517	5.56068	public	4.82028	4.65396	10.9589	4.00318
70689/05	70689	5	28	1	Basic Education	south	no	male	Yes	Yes	Not married	Yes	Rural	least	least	high	6.96298	4.60517	100	4.60517	3.91202	public	4.61512	4.61512	11.0729	3.89161
70691/05	70691	5	48	1		south	no	male	Yes	No	married	No	Rural	least	least	least	9.74626	4.60517	100	4.60517	4.2485	public	4.61512	4.65396	11.224	2.99573
70698/05	70698	5	39	2		south	no	male	Yes	No	married	Yes	Rural	High	high	least	9.7084	4.60517	100	4.60517	2.30259	private	4.61512	4.65396	10.8278	2.99573
70701/05	70701	5	56	3	Tertiary	south	no	male	Yes	No	married	No	Rural	least	least	high	10.0303	6.42972	20926	9.94875	4.09434	public	4.61512	4.7185	10.4836	5.76832
70705/05	70705	5	76	3		south	no	male	Yes	Yes	Not married	No	Rural	High	least	least	7.0553	4.60517	100	4.60517	2.99573	public	4.61512	4.66344	11.2655	3.91202
70706/05	70706	5	24	1	Basic Education	south	no	female	Yes	No	married	Yes	Rural	High	least	least	5.84035	4.60517	100	4.60517	6.13123	public	4.61512	4.68213	11.3447	2.99573
70716/05	70716	5	41	1		north	no	male	Yes	No	married	Yes	Urban	High	least	least	8.34437	4.60517	100	4.60517	5.34711	public	4.61512	4.68213	11.2716	3.4012
70719/05	70719	5	54	3		north	no	male	Yes	Yes	married	Yes	Urban	least	high	least	8.69915	4.60517	100	4.60517	4.09434	public	4.70048	4.66344	11.2481	3.46574
70736/05	70736	5	30	1	Basic Education	north	no	male	Yes	No	married	Yes	Urban	High	least	least	7.98978	5.48064	1540	7.33954	4.70048	public	4.64439	4.7185	11.309	3.68888
70739/05	70739	5	26	5	Secondary Education	north	no	male	Yes	Yes	married	Yes	Urban	least	least	least	4.60517	4.60517	100	4.60517	4.70048	private	4.68213	4.68213	11.2017	3.55535
70744/05	70744	5	57	1		north	no	male	Yes	Yes	married	No	Urban	least	least	least	11.537	4.60517	100	4.60517	4.70048	private	4.67283	4.70048	10.0833	4.49981
70764/05	70764	5	45	5		north	yes	male	Yes	No	married	Yes	Rural	least	high	least	11.044	4.60517	100	4.60517	2.99573	public	4.7185	4.86754	11.2671	3.20985
70766/05	70766	5	52	1		north	yes	male	Yes	No	married	Yes	Rural	least	high	high	8.53296	4.60517	100	4.60517	6.23441	public	4.69135	4.74493	11.2104	3.18524
70768/05	70768	5	34	1		north	yes	male	Yes	No	married	Yes	Rural	least	high	least	8.59175	4.60517	100	4.60517	5.56068	public	4.82028	4.66344	11.272	3.29584
70769/05	70769	5	42	3		north	yes	male	Yes	No	married	Yes	Rural	least	high	least	9.7927	6.55108	100	4.60517	2.30259	public	4.61512	4.70048	11.2019	4.80263
70772/05	70772	5	32	1	Basic Education	north	no	male	Yes	No	married	No	Rural	least	least	high	9.21914	4.60517	100	4.60517	5.34711	public	4.82028	5.70378	11.2291	3.5935
70780/05	70780	5	55	1		north	yes	male	Yes	No	married	No	Rural	High	least	high	9.9567	4.60517	14500	9.5819	2.30259	private	4.62497	4.7185	12.1629	3.82485
70794/05	70794	5	37	2	Basic Education	north	yes	male	Yes	No	married	No	Rural	High	high	high	8.39473	4.60517	100	4.60517	5.73657	public	4.82028	4.74493	11.2259	3.3673
70812/05	70812	5	70	3		north	yes	male	Yes	No	married	Yes	Rural	least	least	least	9.55572	6.42972	100	4.60517	4.60517	public	4.67283	4.66344	11.2838	4.2485
70823/05	70823	5	26	2	Basic Education	north	no	male	Yes	Yes	married	Yes	Urban	least	least	high	10.363	4.60517	31180	10.3475	5.34711	public	4.67283	4.66344	11.162	4.09434
70824/05	70824	5	40	1		north	no	female	Yes	No	Not married	No	Urban	least	least	high	5.83369	5.01063	100	4.60517	5.34711	public	4.63473	4.68213	11.31	3.56063
70832/05	70832	5	55	1		north	no	male	Yes	No	married	Yes	Rural	least	least	high	6.37771	5.19296	100	4.60517	4.70048	private	5.29331	4.78749	11.2581	3.19344
70833/05	70833	5	27	1	Basic Education	north	yes	male	Yes	No	married	No	Rural	least	least	high	7.48431	4.60517	940	6.84588	4.70048	public	5.1358	4.65396	11.2592	3.68888
70834/05	70834	5	48	1	Basic Education	north	no	male	Yes	Yes	married	Yes	Rural	least	high	high	7.43113	4.60517	100	4.60517	4.49981	public	4.70048	4.70048	10.9722	3.22868
70835/05	70835	5	56	1		north	no	female	Yes	No	Not married	No	Rural	High	least	least	8.90228	4.60517	100	4.60517	4.70048	public	4.61512	4.66344	11.1541	3.91202
70836/05	70836	5	30	2	Tertiary	north	yes	male	Yes	No	married	No	Rural	least	least	least	10.4929	4.60517	27100	10.2073	6.01616	public	5.28827	4.70048	11.2182	2.99573
70837/05	70837	5	65	1		north	no	male	Yes	No	married	Yes	Rural	least	high	least	9.42264	4.60517	100	4.60517	4.60517	public	4.94164	4.65396	11.2257	2.99573
70838/05	70838	5	36	1	Basic Education	north	no	female	Yes	No	Not married	Yes	Rural	least	high	high	9.50333	4.60517	13060	9.47731	4.49981	public	4.62497	4.62497	11.2681	3.27916
70839/05	70839	5	41	1	Basic Education	north	yes	male	Yes	No	married	Yes	Rural	least	high	high	7.24305	4.60517	100	4.60517	5.8861	public	5.19296	4.66344	11.3312	3.06242
70840/05	70840	5	28	1		north	yes	male	Yes	No	married	Yes	Rural	High	least	least	7.78068	4.60517	100	4.60517	5.34711	public	5.27811	4.66344	11.2293	3.61092
70842/05	70842	5	55	2		north	no	female	Yes	Yes	Not married	No	Rural	High	high	least	8.07288	4.60517	100	4.60517	3.91202	public	4.65396	4.64439	10.9737	2.99573
70843/05	70843	5	22	1	Basic Education	north	yes	male	Yes	No	Not married	Yes	Rural	High	least	high	6.80828	4.60517	100	4.60517	4.70048	public	5.24702	4.63473	11.2061	4.32539
70844/05	70844	5	31	1	Basic Education	north	no	male	Yes	Yes	Not married	No	Rural	High	least	least	6.19518	4.60517	100	4.60517	4.80402	public	5.29331	4.62497	11.1571	3.86276
70847/05	70847	5	50	1		north	yes	male	Yes	No	married	Yes	Rural	least	least	least	10.0274	4.60517	3700	8.21609	4.70048	public	5.19296	4.66344	11.2518	3.55535
70848/05	70848	5	40	1		north	no	female	Yes	Yes	married	Yes	Rural	High	least	high	6.10971	5.29832	100	4.60517	3.91202	private	5.273	4.74493	11.3428	2.99573
70850/05	70850	5	58	1	Secondary Education	north	no	male	Yes	Yes	married	Yes	Rural	least	least	least	9.81974	5.70378	17380	9.76308	5.34711	public	4.65396	4.65396	11.2403	3.35988
70851/05	70851	5	33	1	Secondary Education	north	no	male	Yes	No	married	No	Rural	High	least	high	9.68537	4.60517	4420	8.3939	5.34711	public	4.66344	4.66344	11.1215	3.64188
70855/05	70855	5	44	1	Basic Education	north	no	female	Yes	No	Not married	Yes	Rural	High	high	least	7.82926	4.60517	100	4.60517	5.34711	public	4.60517	4.65396	11.2685	3.21888
70859/05	70859	5	55	3		north	yes	male	Yes	No	married	Yes	Rural	least	least	high	9.23318	6.33505	100	4.60517	3.4012	public	4.67283	4.7362	11.2736	4.26268
70861/05	70861	5	95	2		north	no	female	Yes	No	Not married	Yes	Rural	High	least	high	6.32862	5.85793	100	4.60517	5.56068	public	4.63473	4.63473	11.3936	3.34042
70862/05	70862	5	50	1		north	no	male	Yes	No	married	Yes	Rural	High	least	high	11.6315	5.76832	100	4.60517	5.34711	public	4.67283	4.7185	11.9673	3.45554
70864/05	70864	5	53	1		north	no	male	Yes	No	married	No	Rural	High	least	high	6.97476	5.94017	100	4.60517	4.70048	public	4.65396	4.66344	10.2344	2.99573
70867/05	70867	5	40	1		north	no	female	Yes	No	married	No	Rural	High	least	high	5.88716	5.01063	100	4.60517	4.09434	public	4.64439	4.68213	11.2279	3.61696
70868/05	70868	5	42	2	Basic Education	north	no	male	Yes	No	married	No	Rural	least	least	high	9.08537	6.39693	100	4.60517	2.35137	public	4.82028	4.74493	11.2527	3.4012
70869/05	70869	5	30	3	Basic Education	north	no	male	Yes	No	married	No	Rural	least	least	least	6.76377	5.39363	100	4.60517	6.01616	public	4.82028	4.66344	11.2254	3.79549
70870/05	70870	5	31	2	Basic Education	north	yes	male	Yes	Yes	married	No	Rural	High	least	high	8.13002	6.80128	100	4.60517	6.81344	public	4.65396	4.70048	11.1739	3.4012
70871/05	70871	5	67	2		north	yes	female	Yes	Yes	Not married	Yes	Rural	High	least	high	6.18188	5.48064	100	4.60517	5.82895	public	4.67283	4.7362	11.2752	2.99573
70872/05	70872	5	78	3		north	yes	male	Yes	No	married	Yes	Rural	High	least	least	9.37562	5.73657	100	4.60517	4.86754	public	4.61512	4.64439	11.2223	2.99573
70876/05	70876	5	47	1		north	no	male	Yes	No	married	No	Rural	High	least	least	7.34261	7.00307	100	4.60517	5.73657	private	4.60517	4.65396	10.9784	3.55535
70879/05	70879	5	38	3	Basic Education	north	yes	male	Yes	No	married	No	Rural	High	least	least	9.03881	5.85793	100	4.60517	4.70048	public	4.61512	4.64439	11.255	2.99573
70880/05	70880	5	71	2		north	no	male	Yes	No	married	No	Rural	High	least	least	8.54276	5.29832	100	4.60517	4.70048	private	4.61512	4.64439	11.1836	3.80666
70883/05	70883	5	53	2		north	yes	male	Yes	No	married	No	Rural	High	least	least	9.53825	5.01063	100	4.60517	4.86754	private	4.66344	4.74493	11.2237	3.7688
70886/05	70886	5	37	2	Basic Education	north	yes	male	Yes	No	married	Yes	Rural	High	least	high	7.53475	4.60517	100	4.60517	2.3979	public	4.70953	4.70048	11.3844	3.72253
70888/05	70888	5	70	3	Basic Education	north	yes	male	Yes	Yes	married	Yes	Rural	High	least	least	11.6777	4.60517	100	4.60517	2.99573	public	4.62497	4.69135	11.4725	3.68888
70889/05	70889	5	46	2		north	no	male	Yes	No	married	Yes	Rural	High	least	high	7.90966	6.55108	100	4.60517	4.49981	public	4.61512	4.64439	11.2978	2.99573
70891/05	70891	5	36	1	Basic Education	north	no	male	Yes	No	married	Yes	Rural	least	least	high	7.77752	4.60517	100	4.60517	3.21888	public	5.21494	4.67283	11.2368	2.99573
70893/05	70893	5	46	1	Basic Education	north	no	male	Yes	No	married	Yes	Rural	High	least	high	6.88437	4.60517	100	4.60517	3.4012	private	5.24702	4.85203	11.3398	3.83233
70896/05	70896	5	47	1		north	no	male	Yes	No	married	Yes	Rural	High	least	high	6.28761	4.60517	100	4.60517	5.56068	public	4.60517	4.68213	12.6599	2.99573
70901/05	70901	5	71	2		north	yes	male	Yes	No	married	Yes	Rural	High	least	high	10.3297	4.60517	8740	9.07567	4.86754	public	4.61512	4.7185	10.8208	4.36338
70902/05	70902	5	62	2		north	no	female	Yes	No	Not married	No	Rural	High	least	least	6.77537	4.60517	100	4.60517	2.3979	public	5.29331	4.62497	11.2287	3.13549
70906/05	70906	5	42	2		north	no	female	Yes	No	married	Yes	Rural	High	least	high	7.89378	6.55108	100	4.60517	6.23441	public	5.29331	4.65396	10.8865	2.99573
70928/05	70928	5	36	1		north	yes	male	Yes	No	married	Yes	Rural	least	least	least	8.5276	4.60517	100	4.60517	5.34711	public	4.61512	4.68213	11.1781	5.07288
70929/05	70929	5	42	2	Basic Education	north	no	male	Yes	No	married	No	Rural	High	least	high	6.80757	4.60517	100	4.60517	4.70048	public	4.61512	4.67283	11.2159	3.80666
70931/05	70931	5	44	1		north	yes	male	Yes	No	married	Yes	Rural	least	least	high	7.39299	4.60517	100	4.60517	4.86754	public	4.61512	4.69135	11.2398	4.2485
70932/05	70932	5	50	1		north	no	male	Yes	No	married	Yes	Rural	High	least	least	6.67157	4.60517	100	4.60517	4.70048	public	4.60517	4.7362	11.2637	3.91202
70933/05	70933	5	65	2	Tertiary	north	yes	male	No	No	married	No	Rural	least	least	high	7.40364	4.60517	100	4.60517	5.07517	private	4.61512	4.70048	11.3013	3.91202
70934/05	70934	5	27	1		north	no	male	Yes	No	married	Yes	Rural	High	least	least	8.40151	4.60517	100	4.60517	4.70048	public	4.61512	4.7185	11.1743	4.00733
70935/05	70935	5	61	1	Basic Education	north	no	male	Yes	No	married	Yes	Rural	High	least	least	8.01463	4.60517	100	4.60517	5.34711	public	4.61512	4.68213	11.2299	3.55535
70939/05	70939	5	49	1		north	yes	male	Yes	No	married	Yes	Rural	least	least	high	7.82653	4.60517	100	4.60517	4.2485	public	4.67283	4.69135	11.2293	4.24566
70940/05	70940	5	28	1		north	no	male	Yes	No	married	Yes	Rural	least	high	high	7.67843	4.60517	100	4.60517	2.3979	public	4.61512	4.63473	11.2231	4.01935
70941/05	70941	5	44	1		north	no	male	Yes	No	married	Yes	Rural	least	least	least	6.80543	5.85793	100	4.60517	3.55535	public	4.67283	4.7185	10.5608	4.44265
70942/05	70942	5	49	1	Basic Education	north	yes	female	Yes	Yes	married	Yes	Rural	least	least	least	7.78109	4.60517	100	4.60517	4.09434	public	4.65396	4.70048	11.2251	3.46574
70943/05	70943	5	30	2		north	no	male	Yes	No	married	Yes	Rural	least	least	high	8.75639	4.60517	100	4.60517	2.48491	public	4.61512	4.69135	11.2367	4.55388
70944/05	70944	5	55	1		north	yes	male	Yes	No	married	Yes	Rural	High	least	least	9.23765	4.60517	4420	8.3939	4.09434	public	4.60517	4.74493	11.2656	3.55535
70945/05	70945	5	52	2		north	no	male	Yes	Yes	married	Yes	Rural	least	least	least	10.0218	4.8828	100	4.60517	4.70048	public	4.68213	4.68213	11.325	3.55881
70946/05	70946	5	47	1		north	no	male	Yes	No	married	Yes	Rural	least	least	high	9.48206	4.60517	100	4.60517	3.91202	public	5.29331	4.66344	11.3586	3.06805
70947/05	70947	5	75	1		north	no	male	Yes	No	married	Yes	Rural	least	least	high	7.25176	6.57228	100	4.60517	4.49981	public	5.19296	4.65396	11.3811	4.08026
70949/05	70949	5	37	2		north	yes	male	Yes	Yes	married	Yes	Rural	least	least	least	9.65634	6.21461	6700	8.80986	5.07517	public	5.19296	4.62986	11.2064	3.21888
70950/05	70950	5	54	1	Basic Education	north	no	female	Yes	No	Not married	No	Rural	least	high	least	7.58148	4.60517	100	4.60517	4.2485	public	5.29331	4.7185	11.2326	3.17805
70953/05	70953	5	35	1	Basic Education	north	no	male	Yes	No	Not married	Yes	Rural	High	least	high	9.04664	7.86327	100	4.60517	4.70048	public	4.61512	4.70048	10.9904	5.56068
70961/05	70961	5	27	3	Basic Education	north	yes	male	Yes	No	Not married	Yes	Rural	least	least	least	8.14789	7.66106	100	4.60517	4.78749	private	4.82028	4.63473	11.2676	4.2485
70962/05	70962	5	43	5		north	no	female	Yes	Yes	Not married	Yes	Rural	least	least	high	7.02837	4.60517	100	4.60517	6.23441	public	4.60517	4.63473	11.3291	3.91202
70966/05	70966	5	20	1	Basic Education	north	no	male	Yes	No	Not married	No	Rural	High	high	high	7.39391	4.60517	100	4.60517	2.3979	public	4.61512	4.64439	11.2376	2.99573
70970/05	70970	5	23	2		north	yes	male	Yes	No	Not married	No	Rural	least	least	least	8.16451	4.78749	100	4.60517	4.09434	public	5.28827	4.61512	11.2426	3.25058
70971/05	70971	5	43	1		north	no	female	Yes	Yes	Not married	Yes	Rural	least	least	high	7.35093	5.70378	100	4.60517	4.49981	public	4.65396	4.65396	11.3589	3.36156
70972/05	70972	5	26	2	Basic Education	north	no	male	Yes	No	married	Yes	Rural	least	least	high	9.07079	4.60517	100	4.60517	4.38203	public	4.67283	4.66344	11.4265	3.4012
70974/05	70974	5	35	1	Basic Education	north	no	male	Yes	Yes	married	No	Rural	least	high	least	9.6577	5.01063	100	4.60517	3.91202	public	5.29331	4.78749	11.3863	3.3322
70975/05	70975	5	42	1	Basic Education	north	no	male	Yes	No	married	Yes	Rural	least	least	high	7.1776	4.60517	100	4.60517	2.48491	private	5.24702	4.63473	11.3018	3.17805
70979/05	70979	5	38	1		north	no	female	Yes	Yes	married	Yes	Rural	High	high	least	6.31584	4.60517	100	4.60517	4.70048	public	4.60517	4.78749	11.3361	3.80666
70981/05	70981	5	50	1		north	no	male	Yes	No	married	Yes	Rural	High	least	high	6.46172	4.60517	100	4.60517	4.70048	public	4.61512	5.53733	11.5181	3.68888
70982/05	70982	5	39	2	Basic Education	north	yes	male	Yes	No	married	No	Rural	High	least	high	10.8087	4.60517	100	4.60517	3.68888	public	4.61512	6.00141	11.5123	3.3322
70986/05	70986	5	60	3	Secondary Education	north	no	female	Yes	No	Not married	No	Rural	least	least	high	8.8219	4.60517	100	4.60517	4.70048	public	4.60517	4.62497	11.2862	3.68888
70989/05	70989	5	31	1		north	no	male	Yes	No	married	Yes	Rural	High	least	high	7.12129	4.60517	100	4.60517	5.34711	public	4.61512	5.52943	11.3307	4.83803
71000/05	71000	5	51	1		north	no	male	Yes	No	married	Yes	Rural	High	least	high	6.94047	4.60517	100	4.60517	5.73657	public	4.61512	5.66988	11.3789	3.21888
70041/06	70041	6	37	4	Basic Education	south	no	female	Yes	No	Not married	No	Urban	High	least	least	7.34432	4.60517	100	4.60517	4.09434	private	4.61512	4.70048	11.1766	3.21888
70049/06	70049	6	29	2	Basic Education	south	no	male	Yes	No	Not married	Yes	Rural	High	high	high	7.75881	4.60517	100	4.60517	5.73657	public	5.29331	4.70048	11.2746	2.99573
70056/06	70056	6	35	4	Basic Education	south	no	female	Yes	Yes	Not married	No	Rural	least	least	least	8.66653	7.09008	100	4.60517	3.80666	public	4.82028	4.70048	11.1236	3.4012
70058/06	70058	6	60	2		south	no	male	Yes	No	married	Yes	Rural	least	high	high	9.11448	4.60517	100	4.60517	3.68888	private	4.65396	4.65396	11.289	2.99573
70059/06	70059	6	50	5	Basic Education	south	no	female	Yes	No	Not married	Yes	Rural	High	least	least	9.119	4.60517	100	4.60517	3.21888	public	4.61512	4.62986	11.3103	3.4012
70078/06	70078	6	64	1		south	yes	male	Yes	No	married	Yes	Rural	High	high	high	9.43178	4.60517	2980	7.99968	6.32794	public	4.61512	4.7185	11.2815	2.99573
70081/06	70081	6	57	1	Basic Education	south	no	female	Yes	Yes	Not married	Yes	Rural	least	least	high	6.5972	4.60517	100	4.60517	4.2485	public	4.67283	4.70048	11.2621	3.21888
70086/06	70086	6	58	5	Secondary Education	south	no	male	Yes	No	married	No	Rural	least	high	high	10.4626	4.60517	100	4.60517	4.70048	public	4.61512	4.7362	10.5994	4.49981
70089/06	70089	6	27	5	Tertiary	south	no	male	Yes	Yes	Not married	No	Rural	least	least	least	6.05552	4.60517	100	4.60517	3.68888	public	4.61512	4.63473	11.2193	3.68888
70094/06	70094	6	42	2	Secondary Education	south	no	female	Yes	No	Not married	Yes	Rural	least	least	high	9.68084	4.60517	100	4.60517	4.70048	public	4.61512	4.70048	11.2606	3.55535
70096/06	70096	6	37	1		south	no	female	Yes	No	Not married	No	Rural	High	least	high	8.73186	4.60517	100	4.60517	2.30259	public	4.66344	4.7185	11.2415	3.55535
70108/06	70108	6	35	3	Basic Education	south	no	male	Yes	No	married	Yes	Urban	High	least	high	8.47002	7.00307	100	4.60517	5.56068	private	4.61512	4.65396	10.8286	4.49981
70127/06	70127	6	53	5	Basic Education	south	no	female	Yes	No	Not married	Yes	Urban	High	least	high	7.00307	4.60517	100	4.60517	2.94444	private	4.60517	4.65396	11.2385	3.4012
70136/06	70136	6	49	4	Secondary Education	south	no	male	Yes	No	married	Yes	Urban	High	high	least	9.54063	4.60517	11620	9.36048	2.70805	private	4.61512	4.82831	11.3231	3.34231
70151/06	70151	6	66	3	Tertiary	south	no	female	Yes	No	married	No	Rural	least	least	high	9.37517	4.60517	3100	8.03916	4.09434	public	4.67283	4.70048	11.3022	4.09434
70152/06	70152	6	60	2	Basic Education	south	no	female	Yes	No	Not married	Yes	Rural	least	least	least	7.27153	6.57925	100	4.60517	3.68888	public	4.67283	4.65396	11.1998	3.80666
70154/06	70154	6	40	3	Basic Education	south	no	male	Yes	No	married	No	Rural	least	high	least	9.34238	4.60517	100	4.60517	3.68888	public	4.61512	4.68213	11.209	3.55535
70166/06	70166	6	36	4	Basic Education	south	no	female	Yes	Yes	Not married	Yes	Rural	least	least	least	10.2594	4.60517	100	4.60517	4.86754	public	4.61512	4.67283	11.2715	3.21888
70169/06	70169	6	26	4	Tertiary	south	no	male	Yes	No	Not married	No	Rural	least	least	least	9.40343	4.60517	100	4.60517	7.12287	public	4.61512	4.64439	11.3686	2.99573
70174/06	70174	6	78	4		south	no	female	Yes	Yes	Not married	Yes	Rural	least	least	least	7.62006	5.92693	100	4.60517	5.34711	public	4.61512	4.68213	11.161	4.38203
70177/06	70177	6	35	2		south	no	female	Yes	Yes	Not married	No	Rural	least	least	high	12.0451	4.60517	4300	8.36637	2.99573	public	4.82028	4.66344	11.4587	4.34557
70178/06	70178	6	30	2	Secondary Education	south	no	male	Yes	No	married	No	Rural	least	least	high	10.1316	6.39693	100	4.60517	4.09434	public	4.61512	4.65396	11.204	3.4012
70181/06	70181	6	42	5	Basic Education	south	no	female	Yes	No	Not married	Yes	Rural	least	least	high	7.11117	5.01063	100	4.60517	2.70805	public	4.61512	4.62497	11.2342	3.09104
70182/06	70182	6	60	2		south	no	female	Yes	Yes	Not married	Yes	Rural	least	least	least	9.13422	4.60517	100	4.60517	3.4012	public	4.82028	4.70048	11.2335	3.68888
70183/06	70183	6	57	4		south	no	female	Yes	Yes	Not married	No	Rural	least	least	high	8.78569	4.60517	100	4.60517	3.4012	public	4.82028	4.66344	11.238	3.55535
70184/06	70184	6	63	3	Secondary Education	south	no	male	Yes	Yes	married	Yes	Rural	least	least	least	8.71932	6.39693	100	4.60517	4.09434	public	4.82028	4.66344	11.2652	4.00733
70185/06	70185	6	61	4	Secondary Education	south	no	male	Yes	Yes	married	Yes	Rural	least	high	high	8.71699	7.38709	100	4.60517	3.80666	public	4.61512	4.74493	11.231	2.99573
70187/06	70187	6	48	2	Secondary Education	south	no	male	Yes	Yes	married	No	Rural	least	least	high	8.06686	4.94164	100	4.60517	3.91202	public	4.82028	4.69135	11.4209	2.99573
70296/06	70296	6	56	4	Basic Education	south	no	male	Yes	Yes	married	No	Rural	least	least	high	7.29983	4.60517	100	4.60517	5.73657	public	5.26786	4.65396	11.1192	6.7093
70302/06	70302	6	27	5	Basic Education	south	no	male	Yes	No	Not married	No	Rural	least	least	least	10.1166	5.70378	7300	8.89563	4.70048	public	4.61512	4.63473	10.3557	3.91202
70329/06	70329	6	39	2	Secondary Education	south	yes	male	Yes	No	married	No	Urban	least	least	high	11.6213	4.60517	100	4.60517	4.09434	public	4.61512	4.65396	11.5031	3.4012
70360/06	70360	6	53	4	Secondary Education	south	yes	male	Yes	No	married	Yes	Urban	least	high	high	8.3763	5.70378	100	4.60517	6.32794	public	4.61512	4.67283	11.0826	3.63759
70379/06	70379	6	29	2	Basic Education	south	yes	male	Yes	No	Not married	Yes	Rural	least	least	least	6.09244	4.60517	100	4.60517	6.01616	public	4.61512	4.7185	11.2252	3.73369
70382/06	70382	6	39	1	Basic Education	south	no	male	Yes	Yes	married	Yes	Rural	High	least	high	7.73568	4.60517	100	4.60517	4.09434	public	4.61512	4.7362	11.2584	3.27299
70393/06	70393	6	32	3	Tertiary	south	no	male	Yes	No	married	No	Rural	least	least	least	7.40965	6.55108	100	4.60517	3.91202	public	4.61512	4.66344	10.7159	3.55535
70394/06	70394	6	44	4	Secondary Education	south	no	male	Yes	No	Not married	Yes	Rural	least	high	least	10.7209	4.60517	100	4.60517	3.55535	public	4.61512	4.65396	11.3196	3.68888
70395/06	70395	6	60	4	Secondary Education	south	yes	female	Yes	Yes	Not married	Yes	Rural	least	least	high	7.48162	6.47697	100	4.60517	6.23441	public	4.61512	4.67283	11.1963	3.23851
70401/06	70401	6	32	4	Secondary Education	south	no	male	Yes	Yes	married	No	Urban	least	least	high	8.82173	4.60517	100	4.60517	3.91202	public	4.61512	4.70048	11.1796	3.91202
70430/06	70430	6	60	5	Secondary Education	south	no	female	Yes	Yes	Not married	Yes	Urban	least	least	high	8.23213	7.00307	2500	7.82405	3.33221	public	4.61512	4.62497	11.0842	3.31653
70432/06	70432	6	49	3	Secondary Education	south	no	male	Yes	Yes	married	Yes	Urban	least	least	high	11.1133	5.70378	5860	8.67591	4.44265	public	4.61512	4.65396	11.1967	4.03545
70443/06	70443	6	47	2	Secondary Education	south	yes	male	Yes	Yes	Not married	Yes	Rural	least	high	high	8.66102	5.70378	100	4.60517	4.49981	public	4.61512	4.66344	11.3138	4.36292
70445/06	70445	6	44	3	Basic Education	south	no	female	Yes	No	Not married	Yes	Rural	least	least	high	8.8836	7.39018	100	4.60517	5.07517	public	4.61512	4.62497	11.1411	5.4295
70448/06	70448	6	33	3	Basic Education	south	no	male	Yes	Yes	married	No	Rural	least	least	high	9.49406	4.60517	100	4.60517	5.73657	public	4.61512	4.64439	11.0505	4.78749
70453/06	70453	6	73	2		south	no	female	Yes	No	Not married	Yes	Rural	least	least	high	7.31815	7.17012	100	4.60517	5.34711	private	4.61512	4.63473	11.2224	3.51559
70455/06	70455	6	38	2	Basic Education	south	no	male	Yes	No	married	Yes	Rural	High	least	high	9.04879	4.60517	1900	7.54961	6.23441	public	4.86754	4.70048	11.1842	3.58472
70461/06	70461	6	60	4	Tertiary	south	no	male	Yes	No	Not married	No	Rural	least	least	high	9.5108	4.60517	8500	9.04782	4.70048	public	4.61512	4.7185	11.2819	4.09434
70464/06	70464	6	45	1	Basic Education	south	no	male	Yes	No	married	No	Rural	High	least	high	7.40053	4.60517	100	4.60517	5.34711	public	4.86754	4.70048	11.1637	5.29832
70470/06	70470	6	37	4	Basic Education	south	yes	male	Yes	No	married	No	Rural	least	least	least	10.6286	5.29832	100	4.60517	5.34711	public	4.61512	4.74493	11.1485	3.55535
70471/06	70471	6	40	3	Basic Education	south	no	male	Yes	Yes	married	Yes	Rural	High	high	high	9.25065	4.60517	100	4.60517	5.34711	public	4.61512	4.64439	10.742	3.49651
70473/06	70473	6	34	4	Basic Education	south	no	male	Yes	Yes	married	Yes	Rural	High	least	least	10.9407	6.21461	100	4.60517	5.34711	public	4.61512	4.63473	11.1754	3.68888
70474/06	70474	6	51	5	Basic Education	south	yes	female	Yes	No	Not married	No	Rural	least	high	high	10.4566	6.42162	100	4.60517	4.60517	public	4.70953	4.68213	11.3738	2.99573
70475/06	70475	6	41	1	Basic Education	south	yes	male	Yes	No	Not married	Yes	Rural	least	high	high	8.04242	5.70378	100	4.60517	2.35137	public	4.61512	4.64439	11.2188	3.07099
70477/06	70477	6	34	5	Basic Education	south	no	male	Yes	Yes	Not married	No	Rural	least	least	least	10.4046	4.60517	100	4.60517	2.63906	public	4.61512	4.68213	10.1362	4.2485
70494/06	70494	6	62	1		south	no	female	Yes	No	Not married	Yes	Rural	least	least	least	9.06502	4.60517	5860	8.67591	3.68888	private	4.61512	4.70048	11.2291	3.73369
70496/06	70496	6	33	2	Basic Education	south	yes	male	Yes	No	married	No	Rural	least	high	high	8.69741	5.52146	100	4.60517	3.4012	public	4.61512	4.68213	11.2192	2.99573
70510/06	70510	6	54	4	Secondary Education	south	no	male	Yes	No	married	No	Urban	least	least	least	8.7754	4.60517	100	4.60517	2.30259	private	4.62497	4.67283	11.2827	6.34564
70555/06	70555	6	42	2	Basic Education	south	no	female	Yes	No	married	No	Urban	High	least	least	10.4111	4.60517	1540	7.33954	3.91202	private	4.67283	4.70048	11.2864	3.89161
70578/06	70578	6	30	2	Basic Education	south	no	male	Yes	Yes	Not married	Yes	Rural	least	least	least	5.78308	4.60517	100	4.60517	3.4012	public	4.67283	4.66344	11.2844	3.68888
70579/06	70579	6	31	5	Secondary Education	south	no	male	Yes	No	married	Yes	Rural	least	least	high	7.84388	4.60517	100	4.60517	4.2485	public	5.29331	4.65396	11.1002	3.46574
70581/06	70581	6	36	2	Basic Education	south	no	male	Yes	No	Not married	No	Rural	least	least	high	9.45592	4.60517	100	4.60517	2.56495	public	4.67283	4.66344	11.3765	3.55535
70588/06	70588	6	34	1	Basic Education	south	no	male	Yes	No	married	Yes	Rural	least	high	least	8.23518	4.60517	100	4.60517	4.70048	public	4.67283	4.68213	11.0555	3.68888
70590/06	70590	6	37	3	Basic Education	south	no	female	Yes	Yes	Not married	Yes	Rural	least	high	high	9.94504	4.60517	18340	9.81684	5.34711	public	4.67283	4.70048	11.3384	3.80666
70599/06	70599	6	37	4	Basic Education	south	no	male	Yes	Yes	Not married	Yes	Rural	least	least	high	5.86144	4.60517	100	4.60517	2.30259	public	4.61512	4.63473	11.2792	3.68888
70602/06	70602	6	38	3	Basic Education	south	no	male	Yes	No	Not married	Yes	Rural	High	least	high	7.61032	4.60517	100	4.60517	5.34711	public	4.61512	4.64439	11.2126	4.75472
70604/06	70604	6	74	2		south	no	female	Yes	Yes	Not married	Yes	Rural	least	least	high	5.95148	4.60517	100	4.60517	3.68888	public	4.63473	4.63473	11.2522	3.27965
70609/06	70609	6	37	2	Basic Education	south	no	male	Yes	Yes	married	Yes	Rural	least	least	least	10.09	4.60517	24100	10.09	3.91202	public	4.64439	4.65396	12.2094	3.68888
70610/06	70610	6	36	4	Basic Education	south	no	male	Yes	Yes	married	No	Rural	least	high	high	8.7626	4.60517	100	4.60517	3.68888	public	4.67283	4.68213	10.5315	4.00733
70613/06	70613	6	49	2	Basic Education	south	no	male	Yes	Yes	married	Yes	Rural	least	least	least	8.51576	4.60517	100	4.60517	5.34711	public	4.64439	4.62497	11.0038	4.00733
70614/06	70614	6	51	4	Secondary Education	south	no	female	Yes	No	married	Yes	Rural	High	least	least	6.88246	5.01063	100	4.60517	6.41346	public	4.70048	4.74493	11.2944	3.68888
70618/06	70618	6	36	3	Basic Education	south	no	female	Yes	Yes	married	Yes	Rural	least	high	high	10.1073	6.04026	100	4.60517	5.56068	public	4.67283	4.65396	11.2825	3.36354
70619/06	70619	6	48	1	Secondary Education	south	no	male	Yes	No	Not married	Yes	Rural	least	least	high	7.95429	4.60517	100	4.60517	2.99573	public	4.67283	4.61512	11.5524	3.48765
70622/06	70622	6	48	2	Secondary Education	south	yes	male	Yes	No	married	No	Urban	least	least	high	10.7082	4.60517	15220	9.63036	4.70048	public	4.61512	4.86754	11.1409	4.2485
70625/06	70625	6	59	5	Tertiary	south	no	male	Yes	No	married	No	Urban	least	high	high	12.1262	4.60517	27148	10.2091	4.49981	private	4.61512	4.75359	11.7997	4.70048
70627/06	70627	6	66	5	Tertiary	south	no	male	Yes	No	married	No	Urban	least	least	least	11.0668	4.60517	100	4.60517	2.70805	public	4.61512	5.70378	11.529	4.17439
70632/06	70632	6	52	4	Secondary Education	south	no	female	Yes	No	Not married	Yes	Urban	least	high	least	8.59075	4.60517	100	4.60517	4.49981	public	4.61512	4.70048	11.3236	3.91202
70643/06	70643	6	44	2	Basic Education	south	no	female	Yes	No	married	No	Urban	least	least	high	9.41442	6.85646	100	4.60517	5.34711	public	4.67283	4.72739	11.3058	3.68888
70644/06	70644	6	55	2	Basic Education	south	no	female	Yes	Yes	Not married	Yes	Urban	High	least	least	6.80452	6.21461	100	4.60517	5.56068	public	4.61512	4.66344	11.1073	4.17439
70657/06	70657	6	48	2	Tertiary	south	no	male	Yes	No	married	No	Urban	High	least	least	8.5469	4.60517	4178	8.33759	2.99573	private	4.61512	4.65396	11.2968	4.78749
70670/06	70670	6	41	4	Basic Education	south	no	male	Yes	No	married	No	Rural	least	high	high	8.65378	4.60517	100	4.60517	4.2485	public	4.61512	4.65396	9.79159	2.99573
70671/06	70671	6	51	2	Basic Education	south	no	male	Yes	No	married	No	Rural	least	least	least	8.92646	4.60517	4300	8.36637	5.73657	private	4.61512	4.70048	10.9346	3.68888
70673/06	70673	6	49	5	Secondary Education	south	no	male	Yes	No	Not married	Yes	Rural	least	least	least	12.0765	7.31322	100	4.60517	4.2485	public	4.82028	4.64439	12.315	3.20241
70675/06	70675	6	45	1		south	no	male	Yes	No	married	Yes	Rural	High	least	high	8.54961	4.60517	100	4.60517	4.38203	public	4.82028	4.66344	11.4018	3.31982
70676/06	70676	6	42	1		south	no	male	Yes	Yes	married	Yes	Rural	least	high	high	9.31657	4.60517	100	4.60517	6.23441	public	4.67283	4.7185	11.5357	3.68888
70680/06	70680	6	40	2		south	no	female	Yes	Yes	married	No	Rural	High	high	least	10.0199	5.01063	100	4.60517	4.09434	public	4.61512	4.66344	11.2791	3.4012
70682/06	70682	6	61	2		south	no	female	Yes	Yes	Not married	Yes	Rural	High	high	least	9.71788	4.60517	100	4.60517	5.34711	private	4.61512	4.68213	11.3477	3.68888
70684/06	70684	6	76	2		south	no	male	No	No	Not married	Yes	Rural	High	least	least	7.91894	4.60517	100	4.60517	5.34711	public	4.61512	4.63473	11.2415	3.4012
70686/06	70686	6	25	3	Tertiary	south	no	male	Yes	No	married	No	Rural	least	least	least	10.4713	4.60517	14500	9.5819	5.48064	public	4.82028	4.66344	10.9447	5.01064
70688/06	70688	6	62	2	Secondary Education	south	no	male	Yes	No	married	Yes	Rural	least	least	least	6.57759	4.60517	100	4.60517	5.24702	public	4.64439	4.66344	11.3526	3.18227
70691/06	70691	6	28	5	Basic Education	south	no	male	Yes	No	married	No	Rural	least	least	least	10.5885	4.60517	100	4.60517	4.38203	public	4.61512	4.62497	11.3452	3.08238
70694/06	70694	6	44	2	Basic Education	south	no	male	Yes	No	married	No	Rural	least	least	least	9.10757	4.60517	100	4.60517	4.49981	public	4.61512	4.63473	11.086	3.80666
70704/06	70704	6	32	3	Basic Education	south	no	male	Yes	No	Not married	No	Rural	High	least	high	7.99373	4.60517	100	4.60517	5.34711	public	4.61512	4.66344	11.2127	5.25116
70706/06	70706	6	68	1	Secondary Education	south	no	male	Yes	No	married	Yes	Rural	High	high	least	7.91901	4.60517	100	4.60517	6.69703	public	4.61512	4.67283	11.3579	2.99573
70708/06	70708	6	32	1	Basic Education	south	no	female	Yes	No	Not married	Yes	Rural	least	least	high	6.04756	4.60517	100	4.60517	4.38203	public	4.62497	4.63473	11.2199	4.17142
70719/06	70719	6	31	5	Basic Education	north	no	male	Yes	Yes	married	No	Urban	least	least	least	10.4499	4.60517	2740	7.91571	5.07517	public	4.70048	4.63473	11.2587	4.2485
70720/06	70720	6	46	3		north	no	male	Yes	No	married	Yes	Urban	least	least	least	10.2562	4.60517	100	4.60517	4.09434	public	4.70048	4.70048	10.3212	4.94164
70734/06	70734	6	35	1		north	no	male	Yes	Yes	married	No	Urban	least	least	high	8.17578	5.85793	1300	7.17012	2.48491	public	4.62497	4.65396	11.2295	2.99573
70736/06	70736	6	75	1		north	no	male	Yes	No	married	Yes	Urban	High	high	high	7.30171	4.60517	100	4.60517	5.34711	public	4.65396	4.68213	11.2758	3.46574
70737/06	70737	6	48	1		north	no	male	Yes	Yes	married	Yes	Urban	High	least	high	9.22462	4.60517	100	4.60517	5.34711	public	4.66344	4.70048	11.3286	3.9505
70738/06	70738	6	76	1		north	yes	female	Yes	No	Not married	Yes	Urban	High	least	least	6.83683	6.55108	100	4.60517	4.70048	public	4.61512	4.66344	11.3595	4.00733
70739/06	70739	6	30	5		north	no	male	Yes	Yes	married	Yes	Urban	least	least	least	8.05401	4.60517	100	4.60517	4.09434	public	4.65396	4.65396	11.1868	6.25383
70744/06	70744	6	38	1		north	no	female	Yes	Yes	married	Yes	Urban	High	least	high	6.7123	4.60517	100	4.60517	5.34711	private	4.61512	4.65396	10.63	3.55535
70747/06	70747	6	49	1		north	no	male	Yes	No	married	Yes	Rural	least	least	least	7.51746	4.60517	100	4.60517	6.01616	public	4.61512	4.67283	11.2781	3.4012
70759/06	70759	6	30	2	Basic Education	north	yes	male	Yes	No	married	Yes	Rural	High	high	least	7.55007	4.60517	100	4.60517	6.01616	public	4.68213	4.62497	11.2839	3.46574
70762/06	70762	6	78	3	Secondary Education	north	no	male	Yes	No	Not married	Yes	Rural	High	least	high	9.01694	7.53369	100	4.60517	2.35137	public	4.82028	4.62497	11.0964	3.4012
70764/06	70764	6	40	2	Secondary Education	north	yes	male	Yes	No	married	Yes	Rural	least	high	high	9.63742	4.60517	100	4.60517	2.99573	public	4.7185	4.74493	11.3013	3.17926
70766/06	70766	6	23	4		north	no	male	Yes	No	married	Yes	Rural	least	high	high	7.58912	4.60517	100	4.60517	6.01616	public	4.69135	4.66344	11.2176	3.22314
70768/06	70768	6	60	1		north	yes	male	Yes	No	married	Yes	Rural	least	high	high	9.14251	4.60517	100	4.60517	5.8861	private	4.82028	4.68213	11.2596	3.21888
70769/06	70769	6	42	4		north	no	male	Yes	No	married	Yes	Rural	least	high	least	8.94792	4.60517	100	4.60517	2.56495	private	4.61512	4.67283	11.2077	5.05532
70778/06	70778	6	45	2		north	no	male	Yes	No	Not married	Yes	Rural	High	least	high	6.66946	4.60517	100	4.60517	2.3979	public	4.61512	4.62497	11.5954	4.04045
70785/06	70785	6	49	1		north	no	female	Yes	No	Not married	Yes	Rural	least	high	high	9.06096	5.70378	100	4.60517	2.56495	public	4.82028	4.65396	11.2947	3.42599
70814/06	70814	6	62	1	Secondary Education	north	no	male	Yes	Yes	married	No	Urban	least	least	least	8.66357	4.97673	1540	7.33954	3.68888	public	4.66344	4.66344	10.867	5.19296
70831/06	70831	6	36	1	Basic Education	north	yes	male	Yes	No	married	No	Urban	High	least	least	8.68976	4.60517	100	4.60517	3.91202	private	4.61512	4.66344	11.2185	6.01916
70832/06	70832	6	58	1	Secondary Education	north	no	male	Yes	No	married	No	Rural	least	least	high	6.44456	4.60517	100	4.60517	4.70048	private	5.29331	4.78749	11.2583	3.09104
70833/06	70833	6	36	1	Tertiary	north	yes	male	Yes	No	married	No	Rural	least	least	high	9.77774	4.60517	11620	9.36048	5.07517	public	5.19296	4.65396	11.2594	3.70123
70836/06	70836	6	32	1	Basic Education	north	yes	male	Yes	No	married	Yes	Rural	least	least	high	8.89749	4.60517	5860	8.67591	6.69703	public	5.29331	4.63473	11.22	2.99573
70838/06	70838	6	68	3		north	yes	male	Yes	Yes	Not married	Yes	Rural	least	least	high	7.08267	4.97673	100	4.60517	4.86754	public	4.64439	4.64439	11.2571	3.26249
70839/06	70839	6	67	1		north	no	female	Yes	No	Not married	No	Rural	least	least	high	7.33813	4.60517	1300	7.17012	5.07517	public	5.29331	4.62497	11.3998	3.04575
70840/06	70840	6	59	1		north	yes	male	Yes	No	married	Yes	Rural	least	least	least	8.09002	5.01063	100	4.60517	4.86754	public	5.23644	4.70048	11.2312	3.21888
70841/06	70841	6	48	1		north	yes	male	Yes	Yes	married	No	Rural	least	high	high	7.80171	4.60517	100	4.60517	4.70048	public	4.61512	4.74493	12.1521	4.37378
70842/06	70842	6	56	2		north	no	male	Yes	No	married	Yes	Rural	High	high	high	10.0536	4.60517	100	4.60517	6.23441	public	4.70048	4.70048	11.0024	2.99573
70843/06	70843	6	56	1		north	yes	female	Yes	Yes	Not married	Yes	Rural	least	least	high	8.32637	5.99146	2404	7.78489	5.07517	public	5.22036	4.65396	11.2071	4.09434
70844/06	70844	6	36	1		north	no	female	Yes	Yes	Not married	No	Rural	least	least	high	5.7378	4.60517	100	4.60517	4.86754	public	5.29331	4.65396	11.1505	3.92046
70846/06	70846	6	39	1	Basic Education	north	no	male	Yes	No	married	Yes	Rural	High	least	least	9.91234	4.60517	100	4.60517	5.07517	public	5.24702	4.62497	11.287	2.99573
70847/06	70847	6	67	2	Basic Education	north	no	female	Yes	No	Not married	No	Rural	High	least	high	9.0769	4.60517	7300	8.89563	4.09434	public	5.19296	4.63473	11.2824	3.36881
70848/06	70848	6	49	1	Basic Education	north	no	female	Yes	Yes	Not married	Yes	Rural	High	high	least	7.51808	6.50728	100	4.60517	3.91202	private	5.28827	4.82831	11.3356	2.99573
70849/06	70849	6	39	1		north	no	male	Yes	Yes	married	Yes	Rural	High	least	high	10.3384	4.60517	100	4.60517	5.24702	private	5.29331	5.01063	11.2701	2.99573
70850/06	70850	6	60	3	Secondary Education	north	no	male	Yes	Yes	married	Yes	Rural	least	least	least	6.90676	4.60517	100	4.60517	5.34711	public	4.69135	4.69135	11.2523	3.38338
70851/06	70851	6	58	1		north	no	female	Yes	No	Not married	Yes	Rural	High	least	high	6.42572	5.63479	100	4.60517	4.70048	public	4.64439	4.64439	11.1861	3.66538
70855/06	70855	6	31	1		north	no	female	Yes	No	Not married	Yes	Rural	High	high	least	8.5619	4.60517	100	4.60517	4.09434	public	4.60517	4.64439	11.2515	3.21888
70858/06	70858	6	40	5		north	yes	male	Yes	Yes	married	Yes	Rural	least	least	least	10.0733	5.12098	23140	10.0493	6.56527	public	4.61512	4.68213	11.2525	3.88321
70859/06	70859	6	76	5	Basic Education	north	yes	male	Yes	No	married	Yes	Rural	least	least	high	9.09924	4.60517	100	4.60517	5.39363	public	4.70048	4.78749	11.2692	3.55535
70860/06	70860	6	45	2		north	no	male	Yes	No	married	No	Rural	least	least	least	7.73416	6.90775	100	4.60517	4.09434	private	4.67283	4.70048	11.5067	3.26835
70862/06	70862	6	27	4	Tertiary	north	no	male	Yes	No	married	No	Rural	least	least	high	8.94888	4.60517	7300	8.89563	4.09434	public	4.66344	4.7185	11.7801	3.29584
70863/06	70863	6	29	1		north	no	male	Yes	No	married	Yes	Rural	least	least	high	6.76146	6.42972	100	4.60517	5.34711	public	4.67283	4.69135	11.2383	2.99573
70868/06	70868	6	52	1		north	no	male	Yes	No	married	Yes	Rural	least	least	high	6.86402	6.39693	100	4.60517	2.35137	public	4.82028	4.7185	11.2509	3.4012
70869/06	70869	6	51	1		north	no	male	Yes	No	Not married	Yes	Rural	least	least	high	6.08653	5.01063	100	4.60517	5.73657	public	4.82028	4.64439	11.2244	3.67542
70870/06	70870	6	62	2		north	yes	male	Yes	Yes	married	No	Rural	High	least	high	9.23363	4.60517	1300	7.17012	6.69703	public	4.66344	4.7185	11.2378	3.53983
70871/06	70871	6	40	4		north	yes	male	Yes	Yes	married	No	Rural	least	least	least	11.7817	4.60517	2980	7.99968	5.43808	public	4.66344	4.74493	11.3002	3.13564
70879/06	70879	6	35	3		north	no	female	Yes	No	Not married	Yes	Rural	High	least	high	9.35651	4.60517	100	4.60517	4.70048	public	4.61512	4.65396	11.2511	2.99573
70888/06	70888	6	89	2		north	yes	female	Yes	Yes	Not married	Yes	Rural	High	least	least	7.04264	4.60517	100	4.60517	3.4012	public	4.62497	4.62497	11.3635	3.4012
70889/06	70889	6	33	1	Basic Education	north	no	male	Yes	No	married	Yes	Rural	High	least	high	8.39096	5.29832	100	4.60517	4.09434	public	4.70048	4.66344	11.3123	2.99573
70892/06	70892	6	54	2	Basic Education	north	no	male	Yes	Yes	married	No	Rural	least	least	high	9.7391	4.60517	4900	8.49699	4.49981	public	4.65396	4.64439	11.2389	5.19296
70894/06	70894	6	40	1		north	yes	female	Yes	No	Not married	Yes	Rural	least	least	high	6.9142	4.60517	100	4.60517	3.68888	private	4.61512	4.64439	11.2486	3.34231
70895/06	70895	6	51	1		north	no	male	Yes	No	married	Yes	Rural	least	least	high	6.49962	4.60517	100	4.60517	6.23441	public	4.67283	4.7185	11.165	3.40979
70896/06	70896	6	75	1	Basic Education	north	no	female	Yes	No	Not married	No	Rural	High	least	high	7.04258	6.32794	100	4.60517	4.70048	public	5.29331	4.65396	12.4637	2.99573
70897/06	70897	6	30	2	Basic Education	north	no	male	Yes	No	married	Yes	Rural	least	least	high	8.60688	8.55449	100	4.60517	6.23441	public	4.67283	4.66344	10.8389	2.99573
70901/06	70901	6	38	2		north	yes	male	Yes	No	married	No	Rural	High	least	least	9.93939	6.10925	100	4.60517	4.86754	public	4.61512	4.7185	11.1971	4.22695
70906/06	70906	6	43	2		north	no	male	Yes	No	married	No	Rural	High	least	least	7.97944	7.17012	100	4.60517	4.70048	public	5.29331	4.66344	11.0026	2.99573
70907/06	70907	6	71	3	Secondary Education	north	no	male	Yes	Yes	married	Yes	Urban	least	least	high	11.7857	4.60517	115300	11.6553	5.34711	public	4.61512	4.78749	11.4009	6.92756
70917/06	70917	6	46	1		north	no	female	Yes	No	Not married	Yes	Urban	High	least	high	5.68402	4.60517	100	4.60517	2.70805	public	4.67283	4.62497	11.2505	3.96606
70923/06	70923	6	48	1		north	no	male	Yes	No	married	Yes	Rural	least	least	high	7.31019	6.80239	100	4.60517	5.73657	public	4.61512	4.79579	11.1627	4.09434
70928/06	70928	6	33	1		north	no	male	Yes	No	married	Yes	Rural	least	least	least	7.09917	4.60517	100	4.60517	5.56068	public	4.61512	4.68213	11.1835	4.8794
70933/06	70933	6	28	2		north	no	male	Yes	No	married	No	Rural	least	least	least	8.79662	4.60517	100	4.60517	5.34711	private	4.61512	4.65396	11.3047	3.68888
70934/06	70934	6	25	1		north	no	male	Yes	No	Not married	Yes	Rural	High	least	least	9.11964	4.60517	8740	9.07567	4.09434	public	4.61512	4.67283	11.107	3.55535
70937/06	70937	6	70	1		north	no	male	Yes	No	married	Yes	Rural	least	least	high	7.73736	4.60517	100	4.60517	5.34711	public	4.61512	4.70048	11.2348	3.82808
70939/06	70939	6	35	2		north	no	male	Yes	No	married	Yes	Rural	least	least	high	7.80157	4.60517	100	4.60517	3.4012	public	4.67283	4.65396	11.2284	4.31526
70940/06	70940	6	52	1		north	no	male	Yes	No	married	Yes	Rural	least	least	high	8.30138	4.60517	100	4.60517	2.3979	public	4.61512	4.75359	11.2197	3.3322
70941/06	70941	6	49	2		north	no	male	Yes	No	married	No	Rural	least	high	high	10.5057	4.60517	100	4.60517	4.2485	public	4.67283	4.70048	10.4895	5.1358
70943/06	70943	6	45	1	Secondary Education	north	no	male	Yes	No	married	Yes	Rural	least	least	high	8.12966	4.60517	100	4.60517	2.52573	public	4.61512	4.7185	11.2477	4.60517
70945/06	70945	6	54	2		north	no	male	Yes	Yes	married	Yes	Rural	least	least	least	8.82163	4.60517	100	4.60517	4.70048	public	4.68213	4.68213	11.3273	3.51546
70948/06	70948	6	70	1		north	no	male	Yes	Yes	married	Yes	Rural	least	least	least	8.06174	5.01063	100	4.60517	3.91202	public	4.63473	4.63473	11.3088	3.55535
70949/06	70949	6	51	1		north	no	male	Yes	Yes	married	No	Rural	least	least	least	8.43252	4.60517	100	4.60517	3.21888	public	5.01063	4.64439	11.1971	3.29584
70951/06	70951	6	76	3		north	yes	male	Yes	No	married	Yes	Rural	High	least	high	7.69665	4.60517	100	4.60517	2.3979	public	4.61512	4.65396	11.2325	4.60549
70952/06	70952	6	78	1	Secondary Education	north	yes	male	Yes	No	married	No	Rural	least	least	least	9.74906	6.21461	100	4.60517	2.48491	public	4.67283	4.70048	11.3739	5.94017
70961/06	70961	6	61	1		north	no	female	Yes	No	Not married	Yes	Rural	least	least	high	6.23307	4.60517	100	4.60517	5.07517	private	4.82028	4.66344	11.2764	4.21951
70962/06	70962	6	48	1		north	no	female	No	Yes	Not married	Yes	Rural	High	least	high	6.32918	4.60517	100	4.60517	6.41346	public	4.60517	4.63473	11.3378	3.91202
70966/06	70966	6	25	1		north	no	male	Yes	No	married	No	Rural	High	least	high	6.43647	4.60517	100	4.60517	2.48491	public	4.61512	4.64439	11.2516	2.99573
70970/06	70970	6	42	1		north	no	male	Yes	No	Not married	Yes	Rural	least	least	high	6.53816	4.60517	100	4.60517	4.70048	public	5.28827	4.68213	11.2461	3.25851
70971/06	70971	6	85	1		north	no	male	Yes	Yes	married	Yes	Rural	least	high	least	7.82562	5.99146	100	4.60517	4.49981	public	4.64439	4.64439	11.3686	3.36949
70972/06	70972	6	28	4	Secondary Education	north	no	male	Yes	Yes	married	Yes	Rural	least	least	least	8.48344	4.60517	100	4.60517	4.70048	public	4.64439	4.64439	11.4241	4.35671
70973/06	70973	6	32	1		north	no	female	Yes	No	married	Yes	Rural	High	high	least	7.85402	4.74493	100	4.60517	4.70048	public	5.29331	4.66344	11.3981	3.09104
70974/06	70974	6	34	1		north	no	male	Yes	No	married	No	Rural	least	least	least	7.77685	4.60517	100	4.60517	3.68888	public	5.29331	4.7185	11.3757	3.4012
70980/06	70980	6	43	3	Secondary Education	north	no	male	Yes	Yes	married	No	Rural	least	high	high	6.74221	4.60517	100	4.60517	5.73657	public	4.60517	4.70048	11.4821	3.55535
70985/06	70985	6	61	1		north	no	male	Yes	No	married	Yes	Rural	least	least	high	6.45618	4.60517	100	4.60517	2.3979	public	4.62497	5.90263	11.2306	3.60542
70986/06	70986	6	62	2	Tertiary	north	no	male	Yes	Yes	married	No	Rural	least	least	high	10.4309	4.60517	27700	10.2292	2.48491	public	4.60517	4.70048	11.3125	4.09434
70988/06	70988	6	28	3	Secondary Education	north	no	male	Yes	No	married	Yes	Rural	least	high	high	9.43752	4.60517	12100	9.40096	5.34711	public	4.60517	4.68213	11.3876	4.38203
70992/06	70992	6	50	1		north	no	female	Yes	No	married	Yes	Rural	High	least	least	7.53346	4.60517	100	4.60517	2.30259	public	4.82028	4.66344	11.2294	3.55535
70997/06	70997	6	29	1	Tertiary	north	no	male	Yes	No	married	No	Rural	least	least	high	5.94416	4.60517	100	4.60517	2.70805	public	4.61512	5.53733	11.2243	3.21888
70998/06	70998	6	51	1	Basic Education	north	no	male	Yes	No	married	No	Rural	least	least	least	8.848	4.60517	100	4.60517	6.69703	public	4.82028	4.66344	11.2252	3.21888
70041/07	70041	7	59	4	Secondary Education	south	no	male	Yes	No	married	No	Urban	High	least	high	10.1826	4.60517	3100	8.03916	5.34711	private	4.61512	4.66344	11.1642	4.09434
70048/07	70048	7	54	2	Secondary Education	south	no	female	Yes	No	Not married	Yes	Rural	least	least	high	6.16603	4.60517	100	4.60517	2.30259	public	4.60517	4.65396	10.3991	3.4012
70049/07	70049	7	33	2	Basic Education	south	no	male	Yes	No	married	Yes	Rural	High	high	high	7.86791	6.39693	100	4.60517	6.01616	public	5.29331	4.70048	11.2993	2.99573
70056/07	70056	7	42	3	Secondary Education	south	no	male	Yes	Yes	Not married	Yes	Rural	High	least	high	8.16549	4.60517	100	4.60517	4.00733	public	4.82028	4.68213	11.1349	3.4012
70058/07	70058	7	51	1	Basic Education	south	no	male	Yes	No	Not married	Yes	Rural	least	least	high	8.5158	6.36303	100	4.60517	2.3979	public	4.65396	4.64439	11.236	2.99573
70062/07	70062	7	54	5	Secondary Education	south	no	male	Yes	Yes	Not married	Yes	Rural	least	least	least	9.43255	4.60517	100	4.60517	2.99573	public	4.82028	4.62497	11.6413	4.09434
70069/07	70069	7	39	3	Secondary Education	south	no	male	Yes	No	Not married	No	Rural	least	least	high	6.57476	4.60517	100	4.60517	3.21888	public	4.70048	4.74493	11.2233	5.76832
70078/07	70078	7	30	3	Basic Education	south	no	male	Yes	No	Not married	No	Rural	High	least	high	9.28768	4.60517	100	4.60517	6.41346	public	4.61512	4.65396	11.2749	2.99573
70081/07	70081	7	48	1	Secondary Education	south	no	male	Yes	Yes	married	Yes	Rural	least	least	least	8.23057	6.80239	100	4.60517	4.09434	public	4.67283	4.70048	11.2533	3.27554
70084/07	70084	7	22	2	Basic Education	south	no	male	Yes	No	Not married	Yes	Rural	High	high	high	7.72387	4.60517	100	4.60517	4.49981	public	4.61512	4.64439	11.2006	3.27039
70086/07	70086	7	49	3	Secondary Education	south	no	male	Yes	No	married	No	Rural	least	high	high	8.79499	4.60517	3700	8.21609	5.07517	public	4.61512	4.64439	10.9197	4.09434
70094/07	70094	7	41	3	Basic Education	south	no	male	Yes	No	married	Yes	Rural	High	least	high	7.50051	4.60517	100	4.60517	4.70048	public	4.61512	4.66344	11.2578	3.3322
70098/07	70098	7	53	2	Basic Education	south	no	male	Yes	No	married	Yes	Rural	High	high	high	10.1353	5.29832	100	4.60517	2.3979	public	4.65396	4.7362	11.6977	2.99573
70108/07	70108	7	44	2	Basic Education	south	no	male	Yes	No	married	No	Urban	High	least	least	12.5292	4.60517	100	4.60517	5.07517	private	4.61512	4.68213	10.4907	4.09434
70113/07	70113	7	40	5	Tertiary	south	no	male	Yes	Yes	married	No	Urban	least	least	least	10.3169	5.94017	29860	10.3043	4.60517	public	4.60517	5.24702	11.3922	4.78749
70127/07	70127	7	44	1	Basic Education	south	no	male	Yes	No	Not married	Yes	Urban	High	least	least	6.38012	4.60517	100	4.60517	2.99573	private	4.67283	4.67283	11.2687	4.39741
70150/07	70150	7	38	1	Basic Education	south	no	male	Yes	Yes	Not married	No	Rural	least	least	high	9.32036	4.60517	100	4.60517	3.4012	public	4.67283	4.75359	11.3481	3.4012
70151/07	70151	7	75	1		south	no	female	Yes	No	Not married	No	Rural	least	least	high	7.48539	6.49224	100	4.60517	4.70048	public	4.67283	4.66344	11.2907	3.80666
70152/07	70152	7	54	1	Secondary Education	south	no	male	Yes	No	Not married	Yes	Rural	least	least	high	7.94802	4.60517	2530	7.83598	2.99573	private	4.67283	4.68213	11.2118	3.7674
70154/07	70154	7	50	3	Secondary Education	south	yes	male	Yes	No	married	No	Rural	High	high	high	9.71475	4.60517	10180	9.22818	4.09434	public	4.61512	4.7362	11.2216	3.55535
70159/07	70159	7	76	4		south	no	female	Yes	No	Not married	Yes	Rural	least	least	least	6.58901	4.60517	100	4.60517	4.60517	public	4.61512	4.62497	11.2335	3.55535
70169/07	70169	7	42	4	Basic Education	south	no	male	Yes	No	married	Yes	Rural	least	high	high	9.91351	4.60517	100	4.60517	4.78749	public	4.61512	4.64439	11.2955	2.99573
70174/07	70174	7	49	3	Secondary Education	south	no	male	Yes	Yes	Not married	Yes	Rural	least	least	high	5.82673	4.60517	100	4.60517	4.70048	public	4.61512	4.61512	11.1445	3.4012
70177/07	70177	7	40	3	Basic Education	south	no	male	Yes	No	married	Yes	Rural	least	least	high	10.4534	4.60517	100	4.60517	3.4012	public	4.82028	4.78749	11.3328	5.1358
70178/07	70178	7	52	4	Secondary Education	south	no	male	Yes	No	married	No	Rural	least	high	high	10.6098	7.46164	23140	10.0493	3.91202	public	4.61512	4.67283	11.2171	4.09434
70182/07	70182	7	45	1		south	no	female	Yes	Yes	married	No	Rural	least	least	high	9.50737	4.60517	7300	8.89563	3.91202	public	4.82028	4.66344	11.2434	3.68888
70183/07	70183	7	60	3	Secondary Education	south	no	male	Yes	Yes	married	No	Rural	least	least	high	9.44688	4.60517	100	4.60517	3.4012	public	4.82028	4.68213	11.2309	3.68888
70184/07	70184	7	49	2	Secondary Education	south	no	male	Yes	Yes	married	No	Rural	least	least	high	8.6999	4.60517	100	4.60517	3.91202	public	4.82028	4.65396	11.2584	3.91202
70187/07	70187	7	55	5		south	no	male	Yes	No	married	No	Rural	least	least	high	9.57417	4.60517	100	4.60517	3.68888	public	4.82028	4.70048	11.3964	2.99573
70188/07	70188	7	51	4		south	no	female	Yes	No	Not married	Yes	Rural	least	least	high	6.31411	4.60517	100	4.60517	3.68888	private	4.63473	4.64439	11.2864	3.21888
70189/07	70189	7	55	3	Basic Education	south	no	female	Yes	Yes	Not married	Yes	Rural	least	high	high	10.0836	4.60517	100	4.60517	3.21888	public	4.63473	4.67283	11.4302	4.31526
70190/07	70190	7	48	1	Secondary Education	south	no	male	Yes	No	Not married	Yes	Rural	least	least	least	7.3707	4.60517	100	4.60517	3.4012	public	4.67283	4.65396	11.1769	3.21888
70326/07	70326	7	65	3	Basic Education	south	no	female	Yes	No	Not married	Yes	Urban	least	least	high	8.61729	8.43381	100	4.60517	5.07517	private	4.61512	4.65396	11.232	3.89161
70339/07	70339	7	57	4		south	no	female	Yes	No	married	Yes	Rural	High	least	high	6.59148	4.60517	100	4.60517	2.30259	public	4.61512	4.64439	11.2596	3.31004
70341/07	70341	7	68	4	Secondary Education	south	no	male	Yes	No	married	Yes	Rural	High	least	high	8.11664	7.74066	100	4.60517	2.70805	private	4.61512	4.66344	11.2392	3.29584
70351/07	70351	7	59	1		south	no	female	Yes	No	Not married	Yes	Rural	High	least	least	9.90778	4.60517	13060	9.47731	4.2485	public	4.61512	4.67283	11.2634	3.21888
70356/07	70356	7	42	2	Basic Education	south	no	female	Yes	No	Not married	Yes	Rural	High	least	high	5.95121	4.60517	100	4.60517	3.21888	public	4.63473	4.65396	11.3083	3.29584
70362/07	70362	7	86	1		south	no	female	No	No	Not married	Yes	Rural	least	least	high	8.12591	7.97247	100	4.60517	3.91202	public	4.61512	4.68213	11.2249	3.91202
70363/07	70363	7	49	1	Secondary Education	south	no	female	Yes	No	Not married	No	Rural	least	least	high	6.56298	5.79909	100	4.60517	5.07517	private	4.61512	4.63473	11.2507	3.21888
70364/07	70364	7	78	4	Secondary Education	south	no	male	No	No	Not married	No	Rural	least	least	least	8.45205	5.70378	100	4.60517	4.70048	private	4.63473	4.62497	11.2978	3.16209
70375/07	70375	7	24	2	Secondary Education	south	no	female	Yes	No	Not married	No	Rural	least	least	high	10.5922	4.60517	100	4.60517	3.91202	private	4.61512	4.65396	11.4453	3.21888
70376/07	70376	7	70	3	Basic Education	south	no	female	Yes	No	Not married	Yes	Rural	least	least	high	6.74524	6.55108	100	4.60517	4.09434	public	4.61512	4.62497	11.238	4.7051
70383/07	70383	7	55	1	Basic Education	south	no	male	Yes	No	married	Yes	Rural	least	least	least	9.94006	4.60517	4900	8.49699	2.3979	public	4.61512	4.78749	11.2583	3.68888
70398/07	70398	7	33	2	Secondary Education	south	no	male	Yes	No	married	No	Rural	least	high	high	8.90402	4.60517	3100	8.03916	5.73657	public	4.61512	4.70048	11.2743	3.4012
70401/07	70401	7	80	4	Secondary Education	south	no	male	No	Yes	Not married	No	Urban	least	least	least	6.96592	4.60517	100	4.60517	4.17439	public	4.61512	4.62497	11.2634	3.09104
70402/07	70402	7	59	4	Secondary Education	south	yes	male	Yes	No	married	No	Urban	least	high	high	10.0047	7.8973	1540	7.33954	4.49981	public	4.61512	4.74493	11.255	2.99573
70433/07	70433	7	28	5	Secondary Education	south	no	male	Yes	No	Not married	No	Urban	least	least	least	10.0383	5.70378	12940	9.46808	4.09434	public	4.61512	4.63473	11.2339	5.94017
70439/07	70439	7	56	3	Secondary Education	south	no	female	Yes	No	Not married	Yes	Urban	least	least	high	9.05298	4.60517	4900	8.49699	3.4012	public	4.64439	4.65396	11.2092	3.4012
70447/07	70447	7	48	2	Basic Education	south	no	male	Yes	Yes	married	No	Rural	least	least	least	9.88016	5.29832	100	4.60517	4.70048	public	4.61512	4.74493	11.3366	3.91202
70449/07	70449	7	40	1	Basic Education	south	no	male	Yes	No	married	Yes	Rural	High	least	high	8.94684	4.60517	100	4.60517	2.30259	private	4.60517	4.66344	10.7259	3.4012
70453/07	70453	7	42	4	Basic Education	south	no	male	Yes	No	Not married	Yes	Rural	least	least	least	8.64457	4.60517	100	4.60517	5.34711	private	4.61512	4.64439	11.2593	3.68888
70455/07	70455	7	33	1		south	no	female	Yes	No	Not married	No	Rural	High	least	high	6.6591	4.60517	100	4.60517	6.01616	public	4.86754	4.65396	11.1775	3.59059
70456/07	70456	7	55	4	Secondary Education	south	no	female	Yes	Yes	married	No	Rural	least	least	least	10.3449	8.03916	100	4.60517	4.09434	private	4.61512	4.74493	11.2885	4.38203
70464/07	70464	7	27	4	Basic Education	south	no	male	Yes	No	Not married	Yes	Rural	High	least	least	8.26356	4.60517	2980	7.99968	5.34711	public	4.86754	4.63473	11.1626	7.28619
70471/07	70471	7	28	3	Secondary Education	south	no	male	Yes	Yes	Not married	No	Rural	High	high	least	8.83274	5.66988	100	4.60517	5.73657	public	4.61512	4.66344	11.0221	3.4012
70473/07	70473	7	70	5	Secondary Education	south	no	male	Yes	Yes	married	Yes	Rural	least	high	least	10.5556	7.37776	100	4.60517	3.21888	public	4.61512	4.66344	11.1831	3.31419
70474/07	70474	7	28	4	Basic Education	south	no	male	Yes	No	Not married	Yes	Rural	least	least	least	9.19163	4.60517	8740	9.07567	4.2485	public	4.61512	4.65396	11.2312	2.99573
70475/07	70475	7	29	2	Basic Education	south	yes	male	Yes	No	Not married	No	Rural	least	high	high	8.88659	6.28227	100	4.60517	5.56068	public	4.61512	4.63473	11.2422	3.06024
70478/07	70478	7	35	5	Basic Education	south	yes	male	Yes	Yes	Not married	Yes	Rural	least	least	high	7.46884	4.60517	100	4.60517	4.49981	public	4.61512	4.64439	11.1129	3.68888
70479/07	70479	7	65	1		south	no	male	Yes	Yes	married	Yes	Rural	High	least	high	6.30598	4.60517	100	4.60517	4.70048	public	4.67283	4.65396	11.097	2.99573
70493/07	70493	7	30	3	Basic Education	south	no	male	Yes	No	Not married	Yes	Rural	least	least	high	7.24292	5.01063	100	4.60517	3.55535	public	4.67283	4.66344	11.2389	3.22678
70494/07	70494	7	65	2		south	no	male	Yes	No	Not married	Yes	Rural	High	least	least	9.04284	4.60517	100	4.60517	4.09434	private	4.61512	4.70048	11.2332	3.91202
70495/07	70495	7	55	3	Tertiary	south	yes	male	Yes	No	married	Yes	Rural	High	least	least	7.39289	6.77422	100	4.60517	3.68888	private	4.82028	4.65396	11.1741	3.32442
70498/07	70498	7	53	2		south	yes	male	Yes	No	married	Yes	Rural	least	least	high	8.0035	4.60517	100	4.60517	4.86754	public	4.61512	4.68213	11.3789	3.4012
70570/07	70570	7	77	5		south	no	female	Yes	No	Not married	No	Urban	least	least	least	10.3814	6.7511	100	4.60517	3.21888	public	4.62497	4.62497	11.5608	3.68888
70572/07	70572	7	34	3	Basic Education	south	yes	male	Yes	No	married	Yes	Rural	High	high	least	8.92627	4.60517	100	4.60517	5.34711	public	4.61512	4.70048	11.3085	3.91202
70575/07	70575	7	64	5	Secondary Education	south	no	male	Yes	Yes	married	No	Rural	least	high	high	8.78441	4.60517	100	4.60517	2.99573	private	4.67283	4.66344	11.3812	3.68888
70578/07	70578	7	35	3	Basic Education	south	no	female	Yes	No	married	Yes	Rural	least	least	least	8.82664	6.55108	100	4.60517	2.70805	public	4.67283	4.68213	11.2977	3.55535
70591/07	70591	7	31	2	Basic Education	south	no	female	Yes	Yes	Not married	Yes	Rural	least	least	least	6.10925	6.10925	100	4.60517	5.8861	public	4.65396	4.66344	11.5406	3.4012
70593/07	70593	7	59	5	Secondary Education	south	no	female	Yes	No	married	Yes	Rural	least	least	high	7.69018	5.99146	100	4.60517	4.70048	public	4.63473	4.62497	11.2714	4.09434
70595/07	70595	7	34	2	Basic Education	south	no	female	Yes	Yes	Not married	Yes	Rural	least	high	high	9.81917	8.89563	4708	8.45702	4.70048	public	4.67283	4.70048	11.2094	3.55535
70599/07	70599	7	57	5	Basic Education	south	no	female	Yes	Yes	Not married	Yes	Rural	least	least	least	5.99194	4.60517	100	4.60517	4.09434	public	4.61512	4.63473	11.2876	3.91202
70602/07	70602	7	56	2	Secondary Education	south	yes	male	Yes	No	married	Yes	Rural	High	least	high	10.2761	4.60517	2500	7.82405	5.73657	public	4.61512	4.70048	11.1742	4.92346
70603/07	70603	7	44	2	Basic Education	south	no	male	Yes	No	married	No	Rural	least	least	least	8.33623	5.99146	1300	7.17012	3.91202	public	4.61512	5.70378	11.2895	2.99573
70614/07	70614	7	33	5		south	no	male	Yes	No	Not married	No	Rural	High	least	least	9.96822	4.60517	100	4.60517	6.13123	public	4.62497	4.62497	11.308	3.82864
70618/07	70618	7	80	2		south	no	male	Yes	Yes	married	Yes	Rural	least	high	high	8.99351	6.94698	100	4.60517	5.07517	public	4.67283	4.68213	11.3687	3.37482
70619/07	70619	7	27	4	Tertiary	south	no	male	Yes	No	Not married	No	Rural	least	least	high	8.64894	4.60517	5500	8.6125	2.99573	public	4.67283	4.61512	11.4647	3.49893
70628/07	70628	7	55	2	Secondary Education	south	yes	male	Yes	No	married	Yes	Urban	least	high	least	8.24811	4.60517	100	4.60517	3.68888	public	4.61512	4.65396	11.3321	3.29584
70637/07	70637	7	39	4	Basic Education	south	no	male	Yes	Yes	married	Yes	Urban	least	least	least	9.23211	5.99146	8380	9.0336	4.2485	public	4.82028	4.7185	11.2258	3.91202
70639/07	70639	7	71	5	Secondary Education	south	no	female	Yes	No	Not married	Yes	Urban	least	least	least	7.1332	6.84588	100	4.60517	5.73657	public	4.61512	4.63473	11.2682	3.21888
70640/07	70640	7	38	2	Basic Education	south	no	male	Yes	No	married	No	Urban	High	least	high	7.66544	4.60517	1300	7.17012	4.70048	private	4.70953	4.70048	11.2228	3.55535
70642/07	70642	7	50	3		south	no	female	Yes	Yes	Not married	No	Urban	least	high	least	9.50938	6.39693	100	4.60517	3.91202	public	4.61512	4.70048	11.5948	3.89161
70643/07	70643	7	56	5	Secondary Education	south	no	female	Yes	No	Not married	No	Urban	least	least	high	9.51783	4.60517	13300	9.49552	4.86754	public	4.66344	4.62497	11.2727	4.03545
70646/07	70646	7	40	3	Tertiary	south	no	male	Yes	Yes	married	No	Urban	least	least	least	9.68284	6.39693	100	4.60517	3.4012	public	4.64439	4.62497	11.0081	4.09434
70651/07	70651	7	33	4	Tertiary	south	no	male	Yes	Yes	married	No	Urban	least	least	least	10.3381	7.00307	100	4.60517	4.70048	private	4.61512	4.67283	11.2534	3.55535
70654/07	70654	7	42	2		south	no	male	Yes	No	married	No	Urban	least	least	least	8.14323	4.60517	100	4.60517	4.49981	private	4.61512	4.68213	11.2713	3.21888
70657/07	70657	7	34	1		south	no	male	Yes	No	married	Yes	Urban	High	least	least	7.45595	4.60517	1300	7.17012	2.30259	private	4.67283	4.66344	11.3183	4.2485
70666/07	70666	7	63	4	Secondary Education	south	no	male	Yes	No	married	No	Rural	least	high	high	9.29156	4.60517	100	4.60517	4.38203	public	4.61512	5.85793	11.3675	4.8828
70667/07	70667	7	70	2	Secondary Education	south	yes	male	Yes	No	married	Yes	Rural	least	high	high	10.6758	4.60517	100	4.60517	4.49981	public	4.61512	4.65396	11.284	4.38203
70670/07	70670	7	44	3	Secondary Education	south	no	male	Yes	No	married	No	Rural	least	high	high	8.53214	4.60517	100	4.60517	5.56068	public	4.61512	4.69135	9.91859	3.4012
70673/07	70673	7	42	4	Basic Education	south	no	male	Yes	No	married	Yes	Rural	least	least	high	8.44462	4.60517	3700	8.21609	4.00733	public	4.82028	4.63473	11.9521	3.14673
70676/07	70676	7	69	1		south	yes	male	Yes	Yes	married	Yes	Rural	least	high	least	8.92607	4.60517	100	4.60517	5.34711	public	4.67283	4.7185	11.5505	3.68888
70680/07	70680	7	60	5		south	no	female	Yes	No	Not married	Yes	Rural	High	high	high	8.85866	5.70378	100	4.60517	2.30259	public	4.61512	4.63473	11.2918	3.68888
70681/07	70681	7	52	5	Secondary Education	south	no	male	Yes	No	married	No	Rural	least	high	high	9.53141	4.60517	9700	9.17988	5.73657	public	4.61512	4.68213	11.3965	4.04305
70682/07	70682	7	76	5		south	yes	female	Yes	Yes	Not married	Yes	Rural	High	high	least	9.49889	4.60517	100	4.60517	5.07517	private	4.61512	4.63473	11.3177	2.99573
70683/07	70683	7	41	4	Basic Education	south	yes	male	Yes	No	married	No	Rural	least	high	high	9.86562	4.60517	2500	7.82405	5.24702	public	4.61512	4.66344	11.3655	3.55535
70685/07	70685	7	45	1	Basic Education	south	no	male	Yes	No	married	Yes	Rural	least	least	least	7.92706	4.60517	100	4.60517	4.70048	public	4.67283	4.70953	11.1155	3.4012
70686/07	70686	7	62	2		south	no	female	Yes	No	married	Yes	Rural	least	least	least	7.75314	4.60517	100	4.60517	3.55535	public	4.82028	4.60517	10.9974	3.4012
70687/07	70687	7	47	1		south	yes	male	Yes	No	married	Yes	Rural	High	high	least	9.10371	4.60517	100	4.60517	5.73657	public	4.61512	4.69135	11.2384	3.36308
70688/07	70688	7	30	1	Basic Education	south	no	male	Yes	No	married	Yes	Rural	least	least	least	9.41449	4.60517	100	4.60517	5.01063	public	4.66344	4.69135	11.3828	2.99573
70694/07	70694	7	50	1		south	no	male	Yes	No	married	Yes	Rural	least	least	high	7.68418	4.60517	100	4.60517	5.56068	public	4.61512	4.68213	11.043	3.80666
70706/07	70706	7	62	1		south	no	female	Yes	No	Not married	Yes	Rural	High	least	high	6.81056	4.60517	100	4.60517	5.73657	public	4.61512	4.66344	11.371	2.99573
70719/07	70719	7	65	4		north	no	male	Yes	Yes	Not married	Yes	Urban	High	high	high	10.1159	6.55108	100	4.60517	5.07517	public	4.70048	4.63473	11.2693	3.82485
70720/07	70720	7	45	1		north	no	female	Yes	No	Not married	Yes	Urban	least	least	high	6.99735	5.93754	100	4.60517	4.2485	public	4.70048	4.70048	10.3826	5.11998
70732/07	70732	7	30	2		north	no	male	Yes	No	married	Yes	Urban	least	least	least	8.46114	4.60517	100	4.60517	4.86754	public	4.61512	4.62497	10.8119	3.46574
70737/07	70737	7	41	2	Tertiary	north	no	male	Yes	Yes	married	No	Urban	least	least	high	11.5001	4.60517	98500	11.4978	4.70048	public	4.65396	4.66344	11.3337	4.09434
70738/07	70738	7	40	2		north	yes	female	Yes	No	Not married	Yes	Urban	least	least	high	7.27803	4.94164	100	4.60517	3.68888	private	4.65396	4.66344	11.3646	4.12791
70744/07	70744	7	83	1		north	no	male	Yes	No	married	Yes	Urban	High	least	least	8.38757	4.60517	100	4.60517	5.34711	private	4.66344	4.68213	11.1767	3.21888
70751/07	70751	7	54	1		north	no	female	Yes	No	Not married	Yes	Rural	least	least	least	7.98433	4.60517	100	4.60517	2.35137	public	4.82028	4.64439	11.2284	4.38978
70752/07	70752	7	48	2		north	no	male	Yes	No	married	No	Rural	least	high	high	12.791	4.60517	100	4.60517	3.68888	private	4.61512	4.63473	12.9737	4.70048
70759/07	70759	7	80	1		north	yes	male	Yes	No	married	Yes	Rural	High	least	least	10.9988	4.60517	100	4.60517	6.49224	public	4.67283	4.64439	11.2911	3.09874
70765/07	70765	7	32	1		north	no	male	Yes	No	married	No	Rural	least	high	high	8.25748	4.60517	100	4.60517	6.69703	public	4.82028	5.39363	11.3572	2.99573
70766/07	70766	7	35	2		north	yes	male	Yes	No	married	Yes	Rural	least	high	high	8.65898	5.34711	100	4.60517	5.73657	public	4.69135	4.65396	11.2247	3.26105
70768/07	70768	7	31	1	Basic Education	north	yes	male	Yes	No	married	Yes	Rural	least	high	least	9.59633	4.60517	100	4.60517	5.73657	public	4.82028	4.64439	11.2473	3.53922
70772/07	70772	7	60	1		north	no	male	Yes	No	married	Yes	Rural	least	high	high	8.04808	4.60517	100	4.60517	2.30259	public	4.82028	5.39363	11.2286	3.61258
70778/07	70778	7	73	1		north	no	male	Yes	No	married	Yes	Rural	High	least	high	7.26407	4.60517	100	4.60517	2.3979	public	4.61512	4.66344	12.0872	3.98655
70799/07	70799	7	24	4		north	no	male	Yes	No	married	Yes	Rural	High	high	least	8.27666	4.60517	100	4.60517	2.30259	private	4.62497	4.62497	11.2478	2.99573
70800/07	70800	7	38	5	Basic Education	north	no	male	Yes	No	married	Yes	Rural	High	high	high	7.914	5.1985	100	4.60517	2.3979	public	4.64439	4.66344	11.2642	2.99573
70802/07	70802	7	36	2		north	no	male	Yes	Yes	married	Yes	Rural	least	least	high	9.39606	4.60517	100	4.60517	3.91202	public	4.63473	4.78749	11.2917	4.20987
70808/07	70808	7	39	1		north	yes	male	Yes	No	Not married	Yes	Rural	High	least	high	8.05059	4.60517	964	6.87109	6.23441	private	4.61512	4.64439	11.6941	4.33955
70811/07	70811	7	42	1		north	no	male	Yes	No	married	Yes	Rural	least	least	least	7.71523	4.60517	100	4.60517	4.70048	public	4.82028	4.63473	11.2256	3.16294
70812/07	70812	7	25	5		north	no	male	Yes	No	married	No	Rural	High	least	least	7.19988	4.60517	100	4.60517	5.56068	private	4.67283	4.64439	11.269	2.99573
70815/07	70815	7	39	4		north	yes	male	Yes	No	Not married	No	Urban	least	least	high	9.07218	4.60517	100	4.60517	2.99573	private	5.29331	4.63473	10.979	3.68888
70832/07	70832	7	34	1	Basic Education	north	no	male	Yes	No	Not married	Yes	Rural	least	least	high	7.17865	4.60517	100	4.60517	4.09434	private	5.29331	4.66344	11.2585	3.12676
70833/07	70833	7	30	2	Secondary Education	north	yes	male	Yes	No	married	No	Rural	least	least	high	10.5587	4.60517	100	4.60517	5.07517	public	5.19296	4.62497	10.7586	3.71357
70835/07	70835	7	66	1		north	no	male	Yes	No	married	Yes	Rural	High	least	high	9.94323	4.60517	100	4.60517	4.49981	public	4.61512	4.65396	11.3183	3.17805
70836/07	70836	7	42	1		north	yes	male	Yes	No	married	No	Rural	least	least	high	7.6744	4.60517	100	4.60517	6.41346	public	5.29331	4.72739	11.217	2.99573
70838/07	70838	7	38	1	Basic Education	north	yes	male	Yes	Yes	married	Yes	Rural	least	least	high	7.2752	5.29832	100	4.60517	4.38203	public	4.64439	4.64439	11.2461	3.24582
70839/07	70839	7	59	1		north	yes	female	Yes	No	Not married	No	Rural	High	least	least	6.79544	4.60517	100	4.60517	4.94164	public	5.29331	4.64439	11.4684	3.02908
70840/07	70840	7	64	2		north	yes	male	Yes	No	married	Yes	Rural	least	least	high	7.3591	5.07517	820	6.7093	5.73657	public	5.24175	4.64439	11.2365	3.33328
70843/07	70843	7	48	1	Basic Education	north	yes	female	Yes	No	Not married	Yes	Rural	least	least	high	8.12401	4.60517	2980	7.99968	5.34711	public	5.24175	4.64439	11.208	3.8633
70844/07	70844	7	31	1	Basic Education	north	no	male	Yes	Yes	married	No	Rural	High	least	high	6.55687	4.60517	100	4.60517	5.07517	public	5.29331	4.68213	11.1439	3.97816
70845/07	70845	7	50	1	Basic Education	north	yes	male	Yes	No	married	Yes	Rural	High	least	high	7.9019	4.66344	100	4.60517	4.09434	public	5.24702	4.63473	11.2541	4.43578
70847/07	70847	7	52	1	Tertiary	north	yes	male	Yes	No	married	No	Rural	High	least	least	10.0348	7.00307	12100	9.40096	4.2485	public	5.19296	4.65396	11.3131	3.18227
70848/07	70848	7	26	1	Basic Education	north	no	male	Yes	Yes	married	Yes	Rural	High	least	high	6.69163	4.60517	100	4.60517	4.09434	private	5.273	4.78749	11.3283	2.99573
70850/07	70850	7	46	2	Secondary Education	north	no	female	Yes	Yes	married	No	Rural	least	least	least	8.8453	4.60517	2500	7.82405	5.34711	public	4.67283	4.67283	11.2642	3.40688
70854/07	70854	7	67	1		north	no	female	Yes	No	Not married	Yes	Rural	least	least	high	9.01802	4.60517	100	4.60517	5.07517	public	4.70048	4.78749	11.2652	3.78703
70855/07	70855	7	32	2	Basic Education	north	no	male	Yes	No	married	Yes	Rural	High	least	least	8.09876	4.60517	1540	7.33954	4.70048	public	4.60517	4.66344	11.2293	3.4012
70860/07	70860	7	42	2		north	no	male	Yes	No	married	Yes	Rural	High	least	high	10.4136	5.70378	100	4.60517	5.07517	public	4.67283	4.68213	11.5068	3.29492
70861/07	70861	7	61	1	Secondary Education	north	no	female	Yes	No	Not married	No	Rural	least	least	high	6.45759	5.70378	100	4.60517	5.34711	public	4.65396	4.70048	11.371	3.27965
70862/07	70862	7	71	1		north	no	male	Yes	No	married	No	Rural	High	least	high	8.3005	7.31322	100	4.60517	5.34711	public	4.67283	4.74493	11.5929	3.26249
70863/07	70863	7	55	3		north	no	male	Yes	No	married	No	Rural	High	least	high	9.39002	4.60517	100	4.60517	5.73657	public	4.67283	4.78749	11.2591	2.99573
70864/07	70864	7	44	1	Basic Education	north	no	female	Yes	No	married	Yes	Rural	High	least	high	6.08113	4.60517	100	4.60517	5.07517	public	4.64439	4.64439	10.3969	2.99573
70867/07	70867	7	80	2		north	no	male	Yes	No	married	No	Rural	least	least	high	9.16607	4.60517	100	4.60517	3.4012	public	4.66344	4.7185	11.2277	3.68888
70868/07	70868	7	36	1	Basic Education	north	no	male	Yes	No	married	No	Rural	High	least	least	6.1358	5.24702	100	4.60517	6.23441	public	4.82028	4.70048	11.249	3.4012
70869/07	70869	7	35	1		north	no	male	Yes	No	married	No	Rural	High	least	least	8.84267	4.60517	5860	8.67591	5.34711	public	4.82028	4.68213	11.2233	3.55535
70871/07	70871	7	42	2	Basic Education	north	yes	male	Yes	Yes	married	Yes	Rural	High	least	high	5.84081	4.60517	100	4.60517	4.70048	public	4.67283	4.7362	11.2718	3.27554
70879/07	70879	7	56	3		north	yes	male	Yes	No	married	No	Rural	High	least	least	10.1727	8.03269	100	4.60517	5.07517	public	4.61512	4.68213	11.2471	2.99573
70880/07	70880	7	34	3	Basic Education	north	yes	male	Yes	No	married	No	Rural	High	least	least	9.52394	5.85793	100	4.60517	4.49981	public	4.61512	4.65396	11.1435	3.80246
70883/07	70883	7	48	2		north	yes	female	Yes	No	Not married	Yes	Rural	High	least	high	8.83576	5.29832	100	4.60517	4.49981	public	4.65396	4.67283	11.2396	3.7646
70886/07	70886	7	39	2	Basic Education	north	yes	male	Yes	No	married	Yes	Rural	High	least	least	8.7666	6.36303	100	4.60517	2.3979	public	4.61512	4.7185	11.3642	3.71833
70889/07	70889	7	76	1		north	no	male	Yes	No	married	Yes	Rural	High	least	high	8.78649	5.70378	100	4.60517	2.99573	public	4.69135	4.67283	11.3268	2.99573
70891/07	70891	7	30	1		north	no	male	Yes	No	married	Yes	Rural	least	least	high	6.76946	4.60517	100	4.60517	5.73657	public	5.27811	4.62497	11.216	3.089
70892/07	70892	7	48	2	Basic Education	north	no	female	Yes	Yes	Not married	No	Rural	least	least	least	9.29282	4.60517	100	4.60517	4.94164	public	4.66344	4.66344	11.1582	4.44265
70893/07	70893	7	70	1		north	no	female	Yes	No	Not married	Yes	Rural	High	least	high	6.11803	4.60517	100	4.60517	2.30259	private	5.29331	4.64439	11.3322	3.81639
70894/07	70894	7	50	1	Basic Education	north	yes	male	Yes	No	married	Yes	Rural	least	least	high	8.25528	4.60517	100	4.60517	3.91202	public	4.61512	4.7185	11.241	3.68888
70895/07	70895	7	40	3	Basic Education	north	no	female	Yes	No	Not married	No	Rural	least	least	high	9.2003	5.70378	100	4.60517	4.70048	public	4.82028	4.66344	11.1574	3.82385
70896/07	70896	7	60	1		north	no	male	Yes	No	married	Yes	Rural	least	least	high	7.19027	5.63479	100	4.60517	5.73657	public	5.29331	4.70048	12.2676	2.99573
70901/07	70901	7	28	2	Basic Education	north	no	male	Yes	No	married	No	Rural	High	least	high	8.26744	5.29832	100	4.60517	4.70048	private	4.61512	4.62497	11.2087	4.09052
70906/07	70906	7	41	1	Basic Education	north	no	male	Yes	No	married	Yes	Rural	High	least	least	8.7994	4.60517	4900	8.49699	5.73657	public	5.29331	4.65396	11.1187	2.99573
70917/07	70917	7	54	1		north	yes	female	Yes	Yes	Not married	Yes	Urban	High	least	high	5.68402	4.60517	100	4.60517	2.48491	public	4.66344	4.64439	11.2644	4.37678
70921/07	70921	7	60	1		north	no	male	Yes	Yes	married	No	Urban	least	least	high	7.32566	4.60517	1300	7.17012	4.70048	public	4.60517	4.62497	11.3476	4.68962
70928/07	70928	7	44	1		north	yes	male	Yes	No	married	Yes	Rural	least	least	high	7.24112	4.60517	100	4.60517	4.70048	public	4.61512	4.70048	11.1889	4.68593
70932/07	70932	7	55	1		north	no	male	Yes	No	married	Yes	Rural	High	least	least	7.70232	4.60517	100	4.60517	5.56068	public	4.60517	4.70048	11.2671	3.4012
70934/07	70934	7	22	2	Secondary Education	north	no	male	Yes	No	Not married	Yes	Rural	High	least	least	8.67869	4.60517	100	4.60517	5.34711	public	4.61512	4.74493	11.0396	3.68888
70937/07	70937	7	44	1	Basic Education	north	no	male	Yes	No	married	Yes	Rural	High	least	high	11.2555	7.17012	100	4.60517	6.69703	public	4.61512	4.82028	11.2339	3.89767
70939/07	70939	7	74	1		north	yes	male	No	No	married	Yes	Rural	least	least	high	7.31495	5.70378	100	4.60517	3.55535	public	4.67283	4.66344	11.2274	4.38486
70940/07	70940	7	66	1		north	no	female	Yes	No	married	Yes	Rural	least	least	high	8.28918	4.60517	100	4.60517	2.3979	public	4.61512	4.66344	11.2479	4.01634
70941/07	70941	7	46	1		north	yes	male	Yes	No	married	Yes	Rural	least	high	least	8.55843	4.60517	2980	7.99968	4.49981	public	4.67283	4.74493	10.6669	4.78749
70944/07	70944	7	62	2		north	yes	male	Yes	No	married	Yes	Rural	High	least	least	8.85064	4.60517	100	4.60517	4.09434	public	4.60517	4.68213	11.2701	3.4012
70945/07	70945	7	62	4		north	no	female	Yes	No	Not married	Yes	Rural	least	least	high	6.84856	4.60517	100	4.60517	4.86754	public	4.62497	4.63473	11.3295	3.4721
70947/07	70947	7	62	1		north	yes	male	Yes	No	married	No	Rural	least	least	least	9.91924	4.60517	100	4.60517	5.34711	public	5.19296	4.68213	11.3833	4.2485
70950/07	70950	7	73	1		north	no	male	Yes	No	married	Yes	Rural	least	high	least	8.65506	4.60517	100	4.60517	4.94164	public	5.29331	4.69135	11.2326	3.13549
70951/07	70951	7	78	2		north	yes	male	No	No	married	Yes	Rural	High	least	high	6.62152	5.19296	100	4.60517	2.3979	public	4.63473	4.63473	11.2421	4.98411
70952/07	70952	7	45	1	Basic Education	north	no	female	Yes	No	Not married	Yes	Rural	High	least	high	9.59947	5.01063	100	4.60517	2.56495	public	4.67283	4.66344	11.2287	5.70912
70953/07	70953	7	28	2	Basic Education	north	no	male	Yes	No	married	Yes	Rural	least	least	high	10.2802	4.60517	28900	10.2716	5.73657	public	4.61512	4.67283	11.0171	6.04025
70957/07	70957	7	64	1		north	no	male	Yes	No	married	Yes	Rural	High	least	high	6.75908	4.60517	100	4.60517	5.07517	private	4.60517	4.64439	11.2289	5.44837
70962/07	70962	7	54	2		north	no	male	Yes	Yes	married	Yes	Rural	High	least	high	6.76021	4.60517	100	4.60517	5.8861	public	4.60517	4.64439	11.3466	3.91202
70966/07	70966	7	60	1		north	no	female	Yes	No	Not married	No	Rural	High	least	high	5.83653	4.60517	100	4.60517	2.3979	private	4.61512	4.63473	11.2656	3.68888
70970/07	70970	7	38	1	Basic Education	north	yes	male	Yes	No	married	No	Rural	least	least	least	8.42846	4.60517	100	4.60517	4.09434	public	5.28827	4.70048	11.2496	3.26644
70971/07	70971	7	50	1		north	yes	male	Yes	No	married	Yes	Rural	least	least	least	8.32619	4.80402	100	4.60517	4.09434	public	4.65396	4.65396	11.3782	3.37742
70972/07	70972	7	35	2		north	no	male	Yes	No	married	Yes	Rural	least	least	least	8.20771	4.7362	100	4.60517	4.60517	public	4.65396	4.65396	11.4217	3.21888
70975/07	70975	7	22	1	Basic Education	north	no	male	Yes	No	married	No	Rural	least	least	least	5.93941	4.60517	100	4.60517	5.07517	public	5.19296	4.62497	11.2912	3.13549
70981/07	70981	7	27	1	Basic Education	north	no	male	Yes	No	married	Yes	Rural	least	least	high	6.46172	4.60517	100	4.60517	4.70048	public	4.61512	5.53733	11.5171	3.91202
70983/07	70983	7	82	2	Basic Education	north	yes	male	Yes	No	Not married	No	Rural	High	least	least	6.76198	5.29832	100	4.60517	4.2485	public	4.61512	5.01063	11.2323	3.37417
70988/07	70988	7	60	1		north	no	male	Yes	No	Not married	Yes	Rural	High	high	high	6.992	4.60517	100	4.60517	5.07517	public	4.60517	4.66344	11.3052	3.96869
70989/07	70989	7	57	1		north	no	male	Yes	No	married	Yes	Rural	High	least	high	7.39077	4.60517	100	4.60517	5.07517	public	4.61512	7.19143	11.3224	4.65283
70991/07	70991	7	27	2	Basic Education	north	yes	male	Yes	No	married	No	Rural	High	high	high	7.86027	4.60517	100	4.60517	6.01616	public	4.61512	5.17048	11.2291	3.4012
70995/07	70995	7	35	1		north	no	male	Yes	No	married	Yes	Rural	least	least	high	9.56608	4.60517	100	4.60517	4.09434	public	4.62497	5.52943	11.3788	3.58502
70996/07	70996	7	60	3	Basic Education	north	yes	male	Yes	No	married	No	Rural	High	least	least	9.63188	7.09008	100	4.60517	4.70048	public	4.61512	5.66988	11.2759	3.4012
70997/07	70997	7	73	1		north	no	male	Yes	Yes	married	Yes	Rural	High	least	high	6.80973	4.60517	100	4.60517	3.4012	public	4.61512	5.66988	11.2244	3.21888
70034/08	70034	8	61	4		south	no	female	Yes	No	Not married	No	Urban	High	least	high	8.21573	4.60517	100	4.60517	2.99573	private	4.66344	4.66344	11.2009	4.09434
70040/08	70040	8	33	2	Basic Education	south	no	male	Yes	Yes	married	No	Urban	least	least	high	8.82468	4.60517	3700	8.21609	3.91202	public	4.63473	4.64439	11.1906	2.99573
70049/08	70049	8	56	1		south	no	female	Yes	No	Not married	Yes	Rural	High	high	high	7.52556	4.60517	100	4.60517	6.01616	public	5.29331	4.68213	11.3241	2.99573
70051/08	70051	8	40	1	Basic Education	south	no	male	Yes	Yes	Not married	Yes	Rural	least	least	high	10.3986	5.29832	2980	7.99968	3.68888	public	4.64439	4.64439	11.4231	3.04452
70057/08	70057	8	51	5	Tertiary	south	no	male	Yes	No	married	No	Rural	least	high	high	7.60155	4.60517	100	4.60517	5.07517	public	4.64439	4.70048	11.9221	3.11158
70060/08	70060	8	32	3	Basic Education	south	no	male	Yes	No	married	No	Rural	least	least	least	10.1049	4.60517	24100	10.09	5.56068	public	4.61512	4.66344	11.1682	4.00733
70065/08	70065	8	46	2		south	no	male	Yes	Yes	married	Yes	Rural	least	high	least	11.7621	4.60517	36964	10.5177	2.99573	public	4.61512	5.09987	11.2364	4.2485
70078/08	70078	8	33	1	Basic Education	south	yes	male	Yes	No	married	Yes	Rural	High	least	high	7.9251	4.60517	100	4.60517	6.32794	public	4.61512	4.67283	11.2683	2.99573
70081/08	70081	8	44	1	Secondary Education	south	no	female	Yes	Yes	Not married	Yes	Rural	least	least	least	7.14894	5.99146	100	4.60517	4.09434	public	4.67283	4.74493	11.2446	3.3322
70084/08	70084	8	29	2	Secondary Education	south	no	male	Yes	No	Not married	Yes	Rural	least	least	high	8.53825	4.60517	1540	7.33954	5.56068	public	4.61512	4.66344	11.1918	2.99573
70092/08	70092	8	37	3	Basic Education	south	no	female	Yes	No	Not married	No	Rural	High	least	high	8.04861	4.60517	100	4.60517	5.56068	public	4.61512	4.68213	11.2894	4.38349
70094/08	70094	8	55	3	Basic Education	south	no	male	Yes	No	married	Yes	Rural	least	least	high	6.75469	4.60517	100	4.60517	3.55535	public	4.61512	4.63473	11.2551	3.4012
70096/08	70096	8	63	3	Secondary Education	south	no	male	Yes	Yes	married	No	Rural	least	least	high	7.93164	7.17012	1300	7.17012	4.09434	public	4.66344	4.68213	11.2766	4.09434
70108/08	70108	8	55	2	Basic Education	south	no	male	Yes	No	married	Yes	Urban	High	least	least	8.25236	6.30992	100	4.60517	5.07517	private	4.61512	4.67283	10.84	3.91202
70150/08	70150	8	36	1	Basic Education	south	no	female	Yes	No	married	No	Rural	least	least	high	7.97719	6.67203	100	4.60517	2.70805	public	4.67283	4.7185	11.3366	3.21888
70157/08	70157	8	56	3	Secondary Education	south	no	male	Yes	No	Not married	Yes	Rural	High	high	least	8.859	4.60517	100	4.60517	2.70805	private	4.60517	4.70048	11.3344	3.60762
70170/08	70170	8	39	5	Basic Education	south	no	male	Yes	No	married	No	Rural	High	least	least	8.11993	5.01063	100	4.60517	3.4012	public	4.61512	4.63473	11.2622	3.47712
70174/08	70174	8	70	3	Secondary Education	south	no	male	Yes	Yes	Not married	Yes	Rural	least	least	least	6.865	4.60517	100	4.60517	4.78749	public	4.61512	4.66344	11.128	3.80666
70175/08	70175	8	51	2	Secondary Education	south	no	male	Yes	Yes	married	No	Rural	least	least	least	9.67443	5.70378	100	4.60517	4.70048	public	4.82028	4.74493	11.1338	4.78749
70177/08	70177	8	30	3	Basic Education	south	no	male	Yes	No	Not married	Yes	Rural	least	least	least	9.07714	5.85793	7300	8.89563	3.68888	public	4.82028	4.63473	11.3385	3.68888
70180/08	70180	8	39	3	Secondary Education	south	no	male	Yes	Yes	married	No	Rural	least	least	least	9.48107	5.29832	12500	9.43348	2.30259	public	4.82028	4.72739	11.231	4.09434
70181/08	70181	8	50	4	Secondary Education	south	no	male	Yes	No	married	No	Rural	least	high	least	9.90061	5.01063	100	4.60517	4.70048	public	4.61512	4.70048	11.2389	3.58352
70182/08	70182	8	63	2	Secondary Education	south	no	male	Yes	Yes	married	No	Rural	least	least	high	9.37574	5.01063	100	4.60517	3.21888	public	4.82028	4.66344	11.2732	3.21888
70183/08	70183	8	58	5	Basic Education	south	no	female	Yes	Yes	Not married	Yes	Rural	least	least	high	6.71812	4.60517	100	4.60517	3.4012	public	4.82028	4.63473	11.2631	3.13549
70184/08	70184	8	30	3	Secondary Education	south	no	male	Yes	Yes	Not married	No	Rural	least	least	least	8.59256	5.01063	100	4.60517	4.09434	public	4.82028	4.62497	11.2515	2.99573
70185/08	70185	8	48	5	Secondary Education	south	no	female	Yes	Yes	married	Yes	Rural	least	high	high	7.59134	4.60517	100	4.60517	3.68888	public	4.62497	4.68213	11.2288	2.99573
70186/08	70186	8	32	5	Basic Education	south	no	male	Yes	No	Not married	No	Rural	least	least	least	8.36077	4.60517	4276	8.36077	4.2485	public	4.63473	4.68213	11.2372	4.09434
70187/08	70187	8	55	1	Secondary Education	south	no	male	Yes	Yes	married	Yes	Rural	least	least	least	10.6879	4.60517	100	4.60517	4.09434	public	4.82028	4.74493	11.3719	2.99573
70188/08	70188	8	54	4	Secondary Education	south	no	male	Yes	No	married	Yes	Rural	least	least	high	10.5525	4.60517	100	4.60517	3.80666	public	4.63473	4.70048	10.7401	3.80666
70189/08	70189	8	36	4	Secondary Education	south	no	male	Yes	Yes	married	No	Rural	least	least	high	9.1702	6.27288	8740	9.07567	2.48491	public	4.63473	4.86754	11.3554	4.2485
70190/08	70190	8	56	1		south	no	male	Yes	No	Not married	Yes	Rural	least	least	high	6.71894	5.29832	100	4.60517	2.99573	public	4.67283	4.63473	11.1219	3.29584
70191/08	70191	8	42	2	Basic Education	south	no	male	Yes	Yes	married	No	Rural	least	least	least	8.46227	4.60517	100	4.60517	2.3979	public	4.61512	4.68213	11.262	4.78749
70296/08	70296	8	66	4	Secondary Education	south	no	male	Yes	No	married	No	Rural	least	least	high	9.55081	4.60517	2860	7.95858	6.01616	public	5.25749	4.65396	11.008	4.60517
70302/08	70302	8	65	5	Basic Education	south	yes	female	Yes	No	Not married	Yes	Rural	least	least	high	9.48403	7.63046	100	4.60517	4.70048	public	4.61512	4.63473	11.2784	3.91202
70320/08	70320	8	82	1		north	no	female	Yes	No	Not married	Yes	Urban	High	least	high	7.35675	5.01063	100	4.60517	4.86754	public	4.61512	4.63473	11.0447	2.99573
70327/08	70327	8	34	4	Basic Education	south	yes	male	Yes	No	married	No	Urban	least	least	least	8.57548	4.60517	100	4.60517	5.07517	public	4.65396	4.64439	11.2478	4.38203
70329/08	70329	8	35	2		south	yes	male	Yes	No	married	No	Urban	least	least	high	15.8598	4.60517	100	4.60517	4.70048	public	4.61512	4.82028	11.2278	4.31749
70338/08	70338	8	36	3	Basic Education	south	no	female	Yes	No	married	Yes	Rural	least	least	least	8.69652	8.07091	2116	7.65728	4.86754	public	4.61512	4.69135	11.253	3.63759
70352/08	70352	8	33	4	Basic Education	south	no	female	Yes	No	Not married	No	Rural	High	least	high	9.48066	4.60517	100	4.60517	2.30259	private	4.61512	4.64439	11.2743	3.46574
70367/08	70367	8	57	1	Secondary Education	south	yes	male	Yes	No	married	Yes	Rural	High	least	high	7.9457	5.99146	100	4.60517	2.30259	private	4.61512	4.7185	11.2415	3.49236
70368/08	70368	8	25	3	Secondary Education	south	no	male	Yes	No	Not married	No	Rural	least	least	high	7.24227	4.60517	100	4.60517	5.73657	public	4.61512	4.61512	11.195	3.4012
70371/08	70371	8	28	4	Tertiary	south	no	male	Yes	No	married	No	Rural	least	least	high	9.55452	4.60517	100	4.60517	2.3979	public	4.61512	4.67283	11.2572	3.4012
70376/08	70376	8	56	4	Basic Education	south	no	male	Yes	No	married	Yes	Rural	least	least	high	7.45475	4.60517	100	4.60517	5.07517	public	4.61512	4.64439	11.2386	4.13022
70378/08	70378	8	40	2	Basic Education	south	no	male	Yes	No	Not married	No	Rural	least	least	least	8.60171	6.62672	3820	8.24801	2.48491	public	4.61512	4.64439	11.2764	3.4012
70379/08	70379	8	65	2		south	yes	male	Yes	No	married	Yes	Rural	least	least	high	6.35114	4.78749	100	4.60517	4.49981	public	4.61512	4.62497	11.035	3.47628
70381/08	70381	8	47	1	Secondary Education	south	no	male	Yes	No	married	Yes	Rural	least	least	high	9.62128	4.60517	100	4.60517	4.86754	public	4.61512	4.68213	11.3404	3.17805
70383/08	70383	8	25	2		south	no	male	Yes	No	Not married	Yes	Rural	least	least	high	7.30633	4.60517	700	6.55108	2.48491	public	4.61512	4.68213	11.2583	3.68888
70393/08	70393	8	52	5	Secondary Education	south	yes	female	Yes	No	Not married	Yes	Rural	least	least	high	7.96956	5.01063	100	4.60517	3.91202	public	4.61512	4.64439	11.1577	3.13549
70397/08	70397	8	38	4	Tertiary	south	no	male	Yes	No	Not married	No	Rural	least	least	least	9.93982	4.60517	20740	9.93982	4.70048	public	4.61512	4.65396	11.276	4.49981
70400/08	70400	8	49	1	Secondary Education	south	no	male	Yes	Yes	married	Yes	Urban	High	least	least	9.92104	4.60517	100	4.60517	4.38203	private	4.61512	4.70048	11.2307	3.29584
70403/08	70403	8	52	3	Secondary Education	south	no	male	Yes	No	Not married	No	Urban	High	least	least	8.56853	4.60517	100	4.60517	2.35137	private	4.82028	4.62497	11.2266	3.55535
70420/08	70420	8	53	4	Secondary Education	south	no	male	Yes	No	married	No	Urban	High	high	high	10.3353	4.60517	18100	9.80367	3.4012	private	4.82028	4.68213	11.2825	3.91202
70427/08	70427	8	80	5	Basic Education	south	no	female	Yes	No	Not married	Yes	Urban	least	least	high	8.25798	7.29029	2140	7.66856	2.70805	public	4.67283	4.62497	11.2001	5.30822
70432/08	70432	8	50	5	Basic Education	south	no	female	Yes	Yes	Not married	Yes	Urban	least	least	high	7.85782	4.60517	100	4.60517	5.34711	public	4.61512	4.64439	11.2248	3.68888
70441/08	70441	8	59	3	Secondary Education	south	no	male	Yes	No	Not married	No	Urban	least	least	least	6.75831	4.60517	100	4.60517	4.09434	public	4.60517	4.66344	11.216	3.4012
70447/08	70447	8	49	3	Basic Education	south	no	male	Yes	Yes	married	No	Rural	least	least	least	9.38315	4.60517	100	4.60517	5.24702	private	4.61512	4.66344	11.2444	2.99573
70453/08	70453	8	29	3	Basic Education	south	no	male	Yes	No	Not married	No	Rural	least	least	least	7.53636	6.81892	1060	6.96602	5.07517	private	4.61512	4.66344	11.241	3.80666
70464/08	70464	8	68	4		south	no	female	Yes	No	married	Yes	Rural	High	least	high	7.18389	4.60517	100	4.60517	2.35137	public	4.86754	4.61512	11.1615	4.2485
70468/08	70468	8	38	2	Tertiary	south	no	male	Yes	No	Not married	Yes	Rural	High	least	high	4.60517	4.60517	100	4.60517	5.07517	private	4.61512	4.61512	11.1518	4.24717
70471/08	70471	8	41	4	Basic Education	south	no	male	Yes	Yes	Not married	Yes	Rural	least	high	least	10.1991	4.60517	100	4.60517	5.73657	public	4.61512	4.65396	11.3022	3.13549
70475/08	70475	8	63	4	Secondary Education	south	yes	male	Yes	No	married	No	Rural	least	high	high	11.8941	6.21461	100	4.60517	2.3979	public	4.61512	4.68213	11.5758	3.04949
70478/08	70478	8	51	4	Secondary Education	south	yes	female	Yes	Yes	Not married	Yes	Rural	High	least	high	6.83124	6.21461	100	4.60517	4.86754	public	4.61512	4.63473	10.976	3.09104
70479/08	70479	8	73	3	Basic Education	south	no	female	Yes	Yes	Not married	Yes	Rural	High	least	high	7.95352	4.60517	100	4.60517	2.48491	public	4.67283	4.62497	10.998	2.99573
70480/08	70480	8	49	4	Secondary Education	south	yes	male	Yes	No	married	No	Rural	least	high	least	10.4589	4.60517	11620	9.36048	3.68888	private	4.61512	4.74493	10.7011	3.91202
70487/08	70487	8	31	3	Basic Education	south	no	male	Yes	No	married	Yes	Rural	least	high	high	9.1747	4.60517	100	4.60517	5.07517	public	4.67283	4.65396	11.3068	3.34852
70494/08	70494	8	36	2	Secondary Education	south	no	male	Yes	No	Not married	No	Rural	least	least	least	7.83538	4.60517	100	4.60517	4.70048	private	4.61512	4.65396	10.3161	3.55535
70496/08	70496	8	42	4	Basic Education	south	no	male	Yes	No	Not married	No	Rural	least	least	high	9.76692	5.70378	100	4.60517	4.09434	public	4.61512	4.62497	11.3163	2.99573
70498/08	70498	8	47	1	Secondary Education	south	yes	male	Yes	No	married	Yes	Rural	least	high	least	8.64301	4.60517	100	4.60517	4.70048	private	4.61512	4.7185	11.42	3.4012
70553/08	70553	8	76	1		north	no	male	Yes	No	married	Yes	Rural	High	least	high	7.73099	4.78749	100	4.60517	6.23441	public	5.29331	4.69135	11.2816	2.99573
70578/08	70578	8	62	3	Tertiary	south	no	male	No	No	married	Yes	Rural	least	least	high	7.12506	4.60517	100	4.60517	3.68888	public	4.67283	4.63473	10.7647	4.00733
70579/08	70579	8	51	1	Secondary Education	south	no	female	Yes	No	Not married	Yes	Rural	least	least	high	8.27523	4.60517	100	4.60517	3.91202	public	5.29331	4.66344	11.2242	2.99573
70581/08	70581	8	44	4	Basic Education	south	no	female	Yes	No	Not married	Yes	Rural	least	least	least	10.2021	4.60517	14500	9.5819	2.99573	public	4.67283	4.70048	11.405	2.99573
70585/08	70585	8	64	4	Secondary Education	south	no	female	Yes	Yes	Not married	Yes	Rural	least	least	least	7.70322	6.47697	100	4.60517	2.70805	public	5.29331	4.68213	11.197	4.38203
70588/08	70588	8	34	2	Basic Education	south	no	female	No	No	Not married	Yes	Rural	least	least	high	6.19729	5.52146	100	4.60517	3.4012	public	4.67283	4.60517	11.0746	3.68888
70590/08	70590	8	78	5		south	no	female	Yes	Yes	Not married	Yes	Rural	High	high	high	8.34378	6.27288	100	4.60517	5.56068	public	4.67283	4.62497	11.3221	3.55535
70595/08	70595	8	80	5		south	no	female	Yes	Yes	Not married	Yes	Rural	least	high	high	9.00749	7.43838	2116	7.65728	4.70048	public	4.67283	4.62497	11.2159	3.21888
70610/08	70610	8	67	3		south	no	female	Yes	Yes	Not married	Yes	Rural	least	least	high	6.53874	4.60517	100	4.60517	3.4012	public	4.67283	4.66344	9.92753	3.68888
70618/08	70618	8	54	3	Secondary Education	south	no	male	Yes	Yes	married	No	Rural	least	high	high	11.0567	4.60517	100	4.60517	5.73657	public	4.67283	4.68213	11.4549	3.3861
70626/08	70626	8	65	3		south	no	female	Yes	No	married	No	Urban	least	least	high	8.30684	4.60517	100	4.60517	5.8861	private	4.61512	4.64439	11.2669	3.91202
70642/08	70642	8	64	5	Secondary Education	south	no	male	Yes	Yes	married	No	Urban	least	high	least	12.387	7.37776	100	4.60517	4.49981	public	4.61512	4.7185	11.7297	4.38203
70643/08	70643	8	72	2		south	no	male	Yes	No	married	No	Urban	least	least	least	10.076	4.60517	15652	9.65835	5.24702	public	4.68213	4.7362	11.2397	4.38203
70644/08	70644	8	52	4	Secondary Education	south	no	male	Yes	Yes	married	Yes	Urban	High	least	least	7.1336	6.80239	100	4.60517	2.48491	public	4.63473	4.66344	11.0742	4.09434
70654/08	70654	8	43	1		south	no	male	Yes	No	married	Yes	Urban	High	least	least	8.59298	4.60517	1900	7.54961	2.30259	private	4.61512	4.68213	11.2818	3.68888
70658/08	70658	8	58	1	Basic Education	south	no	male	Yes	No	married	Yes	Urban	High	high	high	8.0738	4.60517	100	4.60517	3.09104	private	4.61512	4.7185	11.2253	3.3322
70666/08	70666	8	60	4	Tertiary	south	no	male	Yes	No	married	No	Rural	least	high	high	9.30444	6.21461	100	4.60517	3.4012	public	4.61512	4.67749	11.4056	3.91202
70667/08	70667	8	57	3	Secondary Education	south	no	male	Yes	No	married	No	Rural	least	high	least	10.939	4.60517	100	4.60517	5.73657	public	4.61512	4.69135	11.5211	4.04305
70670/08	70670	8	70	2		south	no	female	Yes	No	Not married	Yes	Rural	High	least	high	5.82486	4.60517	100	4.60517	5.56068	public	4.61512	4.65396	10.0456	2.99573
70672/08	70672	8	48	3	Secondary Education	south	no	male	Yes	Yes	married	Yes	Rural	least	high	high	8.47022	4.60517	100	4.60517	6.69703	public	4.61512	4.70048	11.2211	3.45783
70676/08	70676	8	57	2	Secondary Education	south	yes	male	Yes	Yes	married	No	Rural	least	high	high	10.447	4.60517	100	4.60517	5.34711	public	4.67283	4.66344	11.5654	3.04452
70679/08	70679	8	57	5	Secondary Education	south	yes	female	Yes	Yes	married	No	Rural	least	least	high	11.7392	8.21609	100	4.60517	3.68888	public	4.82028	4.70048	10.4319	4.60517
70683/08	70683	8	25	2	Basic Education	south	no	male	Yes	No	Not married	Yes	Rural	least	least	least	8.44782	4.60517	4420	8.3939	5.59842	public	4.61512	4.66344	11.3226	4.00733
70684/08	70684	8	35	5	Secondary Education	south	no	male	Yes	No	married	No	Rural	High	least	least	11.0179	4.60517	100	4.60517	3.4012	public	4.61512	4.65396	11.461	5.59842
70685/08	70685	8	36	1	Basic Education	south	no	male	Yes	No	married	Yes	Rural	least	least	least	8.88253	4.60517	100	4.60517	2.48491	public	4.67283	4.67283	11.1013	3.33362
70686/08	70686	8	65	2	Secondary Education	south	no	male	Yes	No	married	No	Rural	least	high	high	8.92208	4.60517	100	4.60517	4.86754	public	4.82028	4.65396	11.0501	4.00733
70688/08	70688	8	56	2	Secondary Education	south	no	male	Yes	No	married	No	Rural	least	least	least	10.7544	4.60517	100	4.60517	5.34711	public	4.66344	4.70953	11.4129	3.4012
70690/08	70690	8	63	2	Basic Education	south	no	female	Yes	Yes	Not married	Yes	Rural	High	least	high	8.27446	8.11671	100	4.60517	4.86754	private	4.61512	4.65396	10.9541	3.99298
70698/08	70698	8	42	2		south	no	female	Yes	No	married	Yes	Rural	least	least	least	7.49554	4.60517	100	4.60517	5.56068	private	4.61512	4.68213	10.7848	3.13549
70701/08	70701	8	50	2	Secondary Education	south	no	male	Yes	No	married	No	Rural	least	least	high	10.5252	7.1309	100	4.60517	2.30259	private	4.61512	4.7185	10.4405	2.99573
70706/08	70706	8	48	1		south	no	female	Yes	No	married	Yes	Rural	least	least	high	6.60282	4.60517	100	4.60517	5.73657	public	4.61512	4.66344	11.3842	2.99573
70720/08	70720	8	43	5		north	no	male	Yes	No	married	No	Urban	least	least	least	11.678	4.60517	100	4.60517	4.38203	public	4.70048	4.70048	10.4439	5.29832
70736/08	70736	8	45	1	Secondary Education	north	no	male	Yes	No	married	No	Urban	High	least	high	8.69449	4.60517	2980	7.99968	4.70048	public	4.68213	4.7185	11.2425	3.91202
70737/08	70737	8	34	3	Secondary Education	north	no	male	Yes	Yes	married	No	Urban	least	least	high	8.80122	4.60517	4420	8.3939	3.68888	public	4.67283	4.7185	11.3389	3.80666
70738/08	70738	8	57	4		north	no	male	Yes	No	married	Yes	Urban	High	least	least	12.1463	4.60517	8524	9.05064	3.4012	public	4.67283	4.7362	11.3698	4.2485
70744/08	70744	8	58	1		north	no	female	Yes	Yes	Not married	Yes	Urban	High	least	least	6.46549	4.60517	100	4.60517	2.99573	private	4.64439	4.64439	11.1994	3.91202
70748/08	70748	8	33	2		north	no	male	Yes	No	married	No	Rural	least	least	high	7.37621	4.60517	100	4.60517	6.23441	public	4.67283	4.70048	11.2327	3.78891
70750/08	70750	8	45	1		north	no	male	Yes	No	married	Yes	Rural	High	least	least	6.96073	4.60517	100	4.60517	4.49981	public	4.67283	4.66344	11.2396	4.63493
70759/08	70759	8	38	1	Basic Education	north	yes	male	Yes	No	married	Yes	Rural	High	least	least	7.61742	4.60517	964	6.87109	6.41346	public	4.67283	4.70048	11.2984	3.4012
70764/08	70764	8	35	2		north	yes	male	Yes	No	married	Yes	Rural	least	high	high	9.93458	4.60517	100	4.60517	5.34711	public	4.7185	4.7362	11.3354	3.14867
70769/08	70769	8	59	3		north	no	male	Yes	No	married	Yes	Rural	least	high	high	9.18545	4.60517	100	4.60517	2.30259	private	4.61512	4.68213	11.2136	5.308
70780/08	70780	8	53	1		north	yes	male	Yes	No	married	No	Rural	least	least	least	12.6184	4.60517	100	4.60517	6.23441	public	4.61512	4.68213	12.7961	3.77095
70781/08	70781	8	31	1		north	no	male	Yes	Yes	married	Yes	Rural	least	least	least	8.2603	5.99146	100	4.60517	5.73657	public	4.63473	4.69135	12.8057	3.21888
70794/08	70794	8	59	2		north	yes	female	Yes	No	Not married	Yes	Rural	High	high	high	7.52935	6.13123	100	4.60517	5.34711	public	4.82028	4.65396	11.2314	3.4012
70808/08	70808	8	50	1		north	yes	male	Yes	No	married	No	Rural	High	least	least	8.72617	6.38012	3556	8.17639	2.3979	private	4.61512	4.7362	11.623	3.89161
70812/08	70812	8	65	1	Basic Education	north	no	male	Yes	No	married	Yes	Rural	High	least	least	8.49182	7.37776	100	4.60517	5.1358	public	4.67283	4.68213	11.2541	4.09434
70823/08	70823	8	31	1	Basic Education	north	no	male	Yes	Yes	Not married	No	Urban	least	least	least	8.05516	4.60517	100	4.60517	5.34711	public	4.66344	4.66344	11.2331	3.68888
70829/08	70829	8	50	3	Secondary Education	north	yes	male	Yes	No	married	No	Urban	least	least	least	11.0483	6.63332	1300	7.17012	2.63906	public	4.63473	4.68213	11.6012	6.42972
70831/08	70831	8	32	3	Basic Education	north	no	male	Yes	No	married	No	Urban	High	least	least	9.32963	4.60517	100	4.60517	4.09434	public	4.61512	4.65396	11.232	5.81388
70834/08	70834	8	39	3		north	no	male	Yes	Yes	married	Yes	Rural	least	least	high	7.2138	4.78749	100	4.60517	4.49981	public	4.63473	4.60517	11.0256	3.23195
70835/08	70835	8	60	1		north	yes	male	Yes	No	married	Yes	Rural	High	high	least	8.80365	4.60517	100	4.60517	4.2485	public	4.61512	4.68213	11.2371	3.61092
70838/08	70838	8	52	4		north	yes	male	Yes	Yes	married	Yes	Rural	least	least	high	8.25139	5.39363	100	4.60517	4.49981	public	4.64439	4.64439	11.2351	3.22915
70839/08	70839	8	39	1		north	no	male	Yes	No	Not married	Yes	Rural	High	least	high	7.57718	4.60517	1300	7.17012	5.34711	public	5.29331	4.62497	11.537	3.0124
70840/08	70840	8	78	1		north	yes	male	Yes	No	married	No	Rural	least	least	high	8.30495	5.29832	1540	7.33954	5.73657	public	5.24702	4.65396	11.2417	3.44768
70841/08	70841	8	61	2		north	yes	female	Yes	No	Not married	Yes	Rural	least	least	high	6.6576	4.60517	100	4.60517	4.09434	public	4.61512	4.67283	11.9253	4.31077
70842/08	70842	8	46	5		north	no	female	Yes	Yes	Not married	Yes	Rural	High	high	high	7.56147	4.60517	100	4.60517	4.70048	public	4.65396	4.63473	11.0311	3.19482
70844/08	70844	8	37	3	Secondary Education	north	no	male	Yes	Yes	married	No	Rural	least	least	least	10.4875	4.60517	8500	9.04782	4.60517	public	5.29331	4.67283	11.1373	4.03585
70845/08	70845	8	37	1	Basic Education	north	yes	male	Yes	No	married	No	Rural	High	least	high	6.97239	4.60517	100	4.60517	6.01616	public	5.24702	4.63473	11.231	4.46266
70846/08	70846	8	40	1		north	no	male	Yes	No	married	Yes	Rural	High	least	high	5.82254	4.60517	100	4.60517	6.23441	public	5.273	4.62497	11.2486	3.16397
70851/08	70851	8	28	2	Basic Education	north	no	male	Yes	No	married	No	Rural	High	least	high	8.86733	7.00307	100	4.60517	5.34711	public	4.65396	4.65396	11.2506	3.68888
70855/08	70855	8	41	1		north	no	male	Yes	No	married	Yes	Rural	High	least	least	9.23484	5.29832	4420	8.3939	4.70048	public	4.60517	4.65396	11.2534	3.21888
70856/08	70856	8	62	1		north	no	female	Yes	No	Not married	No	Rural	least	least	high	8.40198	5.29832	100	4.60517	4.09434	public	4.82028	4.68213	11.2239	2.99573
70861/08	70861	8	31	1		north	no	male	Yes	No	married	Yes	Rural	least	least	high	6.89237	4.60517	100	4.60517	5.34711	public	4.66344	4.74493	11.3483	3.21888
70862/08	70862	8	59	1		north	no	male	Yes	No	married	Yes	Rural	High	least	high	8.34301	4.60517	2500	7.82405	4.70048	public	4.64439	4.70048	11.4057	3.22915
70863/08	70863	8	46	2		north	no	male	Yes	No	married	Yes	Rural	High	least	high	6.3293	4.60517	100	4.60517	2.44235	public	4.67283	4.66344	11.2644	2.99573
70864/08	70864	8	25	1	Basic Education	north	no	male	Yes	No	married	No	Rural	least	least	high	6.40781	4.60517	100	4.60517	5.56068	public	4.64439	4.66344	10.5594	2.99573
70867/08	70867	8	55	1		north	no	female	Yes	No	Not married	Yes	Rural	High	least	least	7.23076	5.01063	100	4.60517	4.09434	public	4.65396	4.64439	11.2274	3.21888
70868/08	70868	8	30	2	Tertiary	north	no	male	Yes	No	married	No	Rural	least	least	high	8.19806	5.59842	100	4.60517	5.34711	public	4.82028	4.68213	11.2472	4.09434
70869/08	70869	8	44	1	Basic Education	north	no	female	Yes	No	Not married	No	Rural	least	least	least	8.19107	6.04026	100	4.60517	5.73657	public	4.82028	4.66344	11.2319	2.99573
70870/08	70870	8	74	3		north	yes	male	Yes	Yes	married	No	Rural	High	least	high	8.13736	4.60517	100	4.60517	5.34711	public	4.68213	4.75359	11.2409	3.67846
70875/08	70875	8	24	1		north	no	male	Yes	No	married	Yes	Rural	least	least	high	7.25607	5.29832	100	4.60517	3.68888	public	5.29331	4.64439	11.1073	3.91202
70876/08	70876	8	62	1	Basic Education	north	no	male	Yes	No	married	Yes	Rural	least	least	least	7.27304	6.90775	100	4.60517	5.07517	public	5.29331	4.65396	11.0707	3.4012
70880/08	70880	8	50	2		north	yes	female	Yes	No	Not married	No	Rural	High	least	high	9.08058	4.60517	100	4.60517	4.38203	public	4.61512	4.66344	11.2371	3.79825
70883/08	70883	8	29	2	Basic Education	north	yes	male	Yes	No	married	No	Rural	High	least	least	9.33438	6.47697	2980	7.99968	4.70048	public	4.66344	4.69135	11.2555	3.76039
70886/08	70886	8	65	2		north	no	male	Yes	No	married	Yes	Rural	High	least	high	8.14778	5.29832	100	4.60517	2.3979	public	4.61512	4.64439	11.3441	3.71412
70889/08	70889	8	27	2	Basic Education	north	no	male	Yes	No	married	Yes	Rural	High	least	high	9.97038	5.99146	100	4.60517	5.07517	public	4.70048	4.65396	11.3412	4.55388
70891/08	70891	8	41	1		north	yes	male	Yes	No	married	Yes	Rural	least	least	high	7.12766	4.60517	100	4.60517	5.73657	public	5.27811	4.62497	11.1951	3.18227
70892/08	70892	8	57	1		north	no	male	Yes	No	married	Yes	Rural	High	least	least	9.19579	4.60517	3700	8.21609	3.4012	private	4.66344	4.65396	11.0829	4.09434
70893/08	70893	8	34	1	Basic Education	north	no	male	Yes	No	married	Yes	Rural	High	least	least	6.17679	4.60517	100	4.60517	5.34711	private	5.19296	4.70048	11.3246	3.80045
70894/08	70894	8	45	1		north	no	female	Yes	No	Not married	Yes	Rural	High	least	high	6.69847	4.60517	100	4.60517	4.49981	public	4.61512	4.63473	11.2334	3.34231
70895/08	70895	8	72	2	Basic Education	north	no	male	Yes	No	married	No	Rural	least	least	high	9.37883	6.68461	100	4.60517	4.70048	public	4.82028	4.7185	11.1924	3.4012
70896/08	70896	8	63	1		north	no	male	Yes	No	married	Yes	Rural	least	least	high	7.89496	5.43808	100	4.60517	5.07517	public	5.29331	4.70048	12.0715	2.99573
70901/08	70901	8	57	2		north	yes	male	Yes	No	married	No	Rural	least	least	least	10.0156	4.60517	100	4.60517	5.56068	public	4.65396	4.68213	11.2204	3.95408
70923/08	70923	8	59	1		north	no	male	No	No	married	Yes	Rural	least	least	high	6.21308	4.60517	100	4.60517	6.41346	public	4.61512	4.86754	11.1646	4.2485
70924/08	70924	8	32	2		north	no	female	Yes	No	Not married	Yes	Rural	High	least	least	8.78289	6.39693	100	4.60517	5.73657	public	4.61512	4.64439	11.1665	3.78419
70929/08	70929	8	40	2		north	yes	male	Yes	Yes	married	No	Rural	High	least	high	7.0075	4.60517	100	4.60517	5.73657	public	4.61512	4.67283	11.2193	2.99573
70931/08	70931	8	38	1		north	no	female	Yes	No	Not married	Yes	Rural	least	least	least	6.22006	4.60517	100	4.60517	4.2485	public	4.61512	4.65396	11.2432	4.09434
70932/08	70932	8	39	1	Basic Education	north	no	male	Yes	No	married	Yes	Rural	High	least	least	6.09781	5.29832	100	4.60517	5.34711	public	4.60517	4.67283	11.2705	3.4012
70933/08	70933	8	35	2	Tertiary	north	no	male	Yes	No	married	No	Rural	least	least	least	9.88801	4.60517	19300	9.86786	5.07517	private	4.61512	4.66344	11.4734	4.2485
70939/08	70939	8	25	3	Basic Education	north	no	male	Yes	No	Not married	Yes	Rural	least	least	high	6.71548	4.60517	100	4.60517	3.68888	public	4.67283	4.63473	11.2265	4.45446
70940/08	70940	8	46	1		north	no	male	Yes	No	married	Yes	Rural	least	least	high	10.1951	4.60517	100	4.60517	6.41346	public	4.61512	4.67283	11.1993	4.70048
70941/08	70941	8	56	1		north	no	male	Yes	No	married	Yes	Rural	least	least	least	6.68381	4.60517	100	4.60517	4.00733	public	4.67283	4.67283	10.8443	3.85015
70944/08	70944	8	28	2		north	no	male	Yes	No	married	Yes	Rural	High	least	least	8.93167	4.60517	5860	8.67591	4.09434	public	4.60517	4.64439	11.2746	3.4012
70945/08	70945	8	50	1	Basic Education	north	no	female	Yes	Yes	married	Yes	Rural	least	least	least	7.68955	5.16479	100	4.60517	4.70048	public	4.64439	4.64439	11.3317	3.42875
70947/08	70947	8	22	2	Tertiary	north	no	male	Yes	No	Not married	Yes	Rural	least	least	least	7.73429	4.60517	100	4.60517	5.07517	public	5.19296	4.67283	11.374	3.4012
70948/08	70948	8	71	2		north	no	male	Yes	Yes	Not married	Yes	Rural	least	least	high	6.43676	4.60517	100	4.60517	4.38203	public	4.62497	4.62497	11.2995	3.3667
70949/08	70949	8	48	1		north	yes	male	Yes	Yes	married	Yes	Rural	least	least	least	6.1869	4.60517	100	4.60517	2.99573	public	5.28827	4.61512	11.1878	3.09104
70950/08	70950	8	34	1		north	no	male	Yes	No	married	Yes	Rural	least	high	least	8.20483	4.60517	100	4.60517	4.78749	public	5.29331	4.69135	11.2326	3.13549
70951/08	70951	8	60	2		north	no	male	No	No	married	Yes	Rural	least	high	high	7.44298	4.60517	100	4.60517	2.70805	public	4.66344	4.66344	11.2516	5.36272
70959/08	70959	8	52	2		north	no	male	Yes	No	married	Yes	Rural	least	least	least	6.62641	4.60517	100	4.60517	4.09434	public	4.61512	4.68213	11.2675	5.59842
70960/08	70960	8	40	1	Basic Education	north	no	male	Yes	No	married	No	Rural	High	least	high	9.55609	4.60517	100	4.60517	5.34711	public	4.67283	4.66344	11.3328	4.41697
70962/08	70962	8	66	1		north	no	male	Yes	Yes	married	Yes	Rural	least	least	high	6.43642	4.60517	100	4.60517	6.23441	public	4.60517	4.65396	11.3554	3.91202
70965/08	70965	8	35	1	Basic Education	north	no	male	Yes	No	married	Yes	Rural	least	high	high	9.7715	4.60517	16300	9.69892	5.07517	public	4.67283	4.67283	11.4118	2.99573
70966/08	70966	8	50	1		north	no	male	Yes	No	married	No	Rural	least	least	high	6.83361	4.60517	100	4.60517	5.73657	private	4.61512	4.64439	11.2796	3.21888
70967/08	70967	8	32	1	Basic Education	north	no	male	Yes	No	married	No	Rural	High	least	high	10.8794	4.60517	100	4.60517	5.73657	public	4.61512	4.66344	11.3496	3.15039
70970/08	70970	8	42	2		north	no	female	Yes	No	married	Yes	Rural	least	least	high	8.4818	4.60517	100	4.60517	5.07517	public	5.28827	4.64439	11.2531	3.27437
70971/08	70971	8	16	5	Secondary Education	north	no	male	Yes	No	Not married	Yes	Rural	least	least	high	6.18996	5.52146	100	4.60517	4.38203	public	4.62497	4.62497	11.3878	3.38534
70972/08	70972	8	23	2	Basic Education	north	no	male	Yes	Yes	married	Yes	Rural	least	least	least	7.57824	4.60517	100	4.60517	4.49981	public	4.65396	4.65396	11.4194	3.55535
70973/08	70973	8	42	1		north	no	female	Yes	No	Not married	Yes	Rural	least	high	high	8.0984	4.60517	100	4.60517	4.49981	public	5.29331	4.70953	11.3958	3.04452
70974/08	70974	8	40	1		north	no	male	Yes	No	married	Yes	Rural	least	high	least	8.23645	4.82831	100	4.60517	3.68888	public	5.29331	4.68213	11.3652	3.4012
70978/08	70978	8	60	1		north	no	female	Yes	No	Not married	Yes	Rural	High	least	least	7.65466	4.60517	100	4.60517	5.01063	public	4.61512	5.36598	11.2527	3.59989
70979/08	70979	8	66	1		north	no	male	Yes	Yes	married	Yes	Rural	High	least	least	6.7504	4.60517	100	4.60517	5.73657	public	4.60517	4.70048	11.357	4.05187
70980/08	70980	8	30	3	Basic Education	north	no	male	Yes	Yes	married	No	Rural	least	high	least	6.7926	4.60517	100	4.60517	2.70805	public	4.60517	4.68213	11.503	4.00733
70981/08	70981	8	61	1	Basic Education	north	no	male	Yes	No	married	Yes	Rural	High	least	high	7.91075	4.60517	100	4.60517	2.56495	public	4.61512	5.70378	11.5162	4.00733
70983/08	70983	8	45	1		north	yes	female	Yes	Yes	married	No	Rural	High	least	high	8.3135	5.39363	100	4.60517	4.70048	public	4.61512	5.66988	11.2284	3.30339
70984/08	70984	8	74	1		north	no	female	Yes	No	Not married	No	Rural	least	high	high	8.57493	5.39363	100	4.60517	4.70048	public	4.60517	4.66344	11.2246	3.23261
70986/08	70986	8	30	1	Tertiary	north	no	male	Yes	Yes	married	Yes	Rural	least	least	high	5.29832	4.60517	100	4.60517	4.09434	public	4.60517	4.68213	11.3387	4.01325
70988/08	70988	8	74	3		north	no	male	Yes	No	married	No	Rural	High	least	high	8.44138	4.60517	100	4.60517	5.34711	public	4.60517	4.68213	11.2228	3.55535
71000/08	71000	8	55	1		north	no	male	Yes	No	married	Yes	Rural	High	least	high	6.60544	4.60517	100	4.60517	5.34711	public	4.61512	5.53733	11.5314	3.21888
70001/09	70001	9	44	5	Basic Education	south	no	female	Yes	No	Not married	Yes	Urban	least	least	least	9.77674	4.60517	100	4.60517	2.63906	private	4.82028	4.65396	11.2129	5.56068
70004/09	70004	9	68	5	Basic Education	south	no	female	Yes	No	Not married	Yes	Urban	High	least	least	6.25366	4.60517	100	4.60517	5.34711	public	5.29331	4.62497	11.2078	3.91202
70039/09	70039	9	25	4	Secondary Education	south	no	male	Yes	No	Not married	Yes	Urban	least	least	least	4.60517	4.60517	100	4.60517	5.56068	public	4.63473	4.62497	11.1941	4.00733
70042/09	70042	9	51	1	Secondary Education	south	no	male	Yes	No	married	Yes	Rural	High	least	high	9.69018	4.60517	2500	7.82405	2.48491	public	4.65396	4.65396	11.1519	3.68888
70049/09	70049	9	23	3	Basic Education	south	no	male	Yes	No	Not married	Yes	Rural	High	high	least	7.7785	4.60517	100	4.60517	5.73657	public	5.29331	4.66344	11.3489	2.99573
70056/09	70056	9	43	5	Secondary Education	south	no	male	Yes	Yes	Not married	No	Rural	least	least	high	10.0002	4.60517	9220	9.12913	3.21888	public	4.82028	4.7185	11.1463	3.7674
70058/09	70058	9	60	5	Basic Education	south	no	female	Yes	No	Not married	No	Rural	least	least	high	7.51163	4.60517	1350	7.20786	2.48491	public	4.63473	4.63473	11.2513	2.99573
70060/09	70060	9	30	3	Basic Education	south	no	male	Yes	No	married	Yes	Rural	least	high	high	10.3584	4.60517	28900	10.2716	2.99573	private	4.61512	4.74493	11.2192	4.09434
70075/09	70075	9	34	5	Tertiary	south	no	male	Yes	Yes	Not married	No	Rural	least	least	least	5.8331	4.60517	100	4.60517	4.09434	private	4.67283	4.70048	11.2512	3.78419
70077/09	70077	9	37	2	Basic Education	south	no	male	Yes	No	married	No	Rural	High	least	least	6.73975	4.60517	100	4.60517	4.70048	public	4.61512	4.64439	11.1741	2.99573
70078/09	70078	9	60	3	Secondary Education	south	no	male	Yes	No	Not married	Yes	Rural	High	least	high	8.14	4.60517	100	4.60517	6.01616	public	4.61512	4.63473	11.2617	2.99573
70084/09	70084	9	57	4	Secondary Education	south	no	male	Yes	No	Not married	Yes	Rural	High	least	high	7.03024	4.60517	100	4.60517	4.65396	public	4.61512	4.62497	11.183	2.99573
70086/09	70086	9	55	1	Secondary Education	south	no	female	Yes	No	married	Yes	Rural	High	least	high	9.29775	4.60517	4300	8.36637	2.30259	private	4.61512	4.70048	11.2401	4.38203
70092/09	70092	9	45	3	Tertiary	south	no	female	Yes	No	Not married	No	Rural	High	high	high	10.3692	5.70378	23740	10.0749	6.01616	public	4.61512	4.68213	11.2835	4.45578
70108/09	70108	9	41	1	Basic Education	south	no	female	Yes	No	Not married	Yes	Urban	High	least	least	9.29917	5.01063	100	4.60517	4.09434	private	4.61512	4.65396	11.1893	3.91202
70145/09	70145	9	51	1	Secondary Education	south	no	male	Yes	No	married	No	Rural	least	least	least	9.99984	6.63988	100	4.60517	5.07517	public	4.61512	4.65396	11.3577	3.4012
70150/09	70150	9	58	4		south	no	female	Yes	No	Not married	Yes	Rural	least	least	high	6.87517	5.85793	100	4.60517	3.68888	public	4.67283	4.63473	11.3251	3.58352
70151/09	70151	9	64	5	Secondary Education	south	no	female	Yes	No	Not married	Yes	Rural	least	high	high	9.80335	4.60517	100	4.60517	3.80666	public	4.67283	4.64439	11.2792	3.4012
70154/09	70154	9	35	3	Basic Education	south	yes	male	Yes	No	married	No	Rural	least	least	high	9.4454	4.60517	10180	9.22818	4.94164	public	4.61512	4.66344	11.2343	3.40672
70156/09	70156	9	88	5		south	no	female	No	No	Not married	Yes	Rural	least	least	least	6.86388	6.10925	100	4.60517	2.99573	private	4.61512	4.65396	11.3317	2.99573
70158/09	70158	9	60	3	Secondary Education	south	no	male	Yes	No	married	No	Rural	least	high	least	8.55738	5.29832	100	4.60517	5.34711	public	4.61512	4.7185	11.294	3.3322
70160/09	70160	9	75	3		south	no	female	Yes	Yes	Not married	Yes	Rural	High	least	least	6.78066	5.99146	100	4.60517	5.73657	public	4.66344	4.65396	11.2512	3.4012
70165/09	70165	9	32	3	Basic Education	south	no	female	Yes	No	married	No	Rural	least	least	least	9.21034	7.00307	100	4.60517	4.49981	public	4.85203	4.65396	11.2832	3.68888
70169/09	70169	9	69	4	Secondary Education	south	no	male	Yes	No	married	Yes	Rural	least	least	least	6.33068	4.60517	100	4.60517	4.70048	public	4.61512	4.63473	11.2789	2.99573
70170/09	70170	9	33	4		south	yes	male	Yes	No	married	No	Rural	High	least	high	8.301	4.60517	100	4.60517	4.86754	public	4.61512	4.69135	11.2678	3.53061
70172/09	70172	9	80	3	Secondary Education	south	no	male	Yes	No	married	No	Rural	High	least	high	7.03964	5.85793	100	4.60517	5.07517	public	4.61512	4.63473	11.2532	3.30382
70179/09	70179	9	45	3	Secondary Education	south	no	male	Yes	Yes	married	No	Rural	least	high	high	7.69468	4.60517	100	4.60517	4.44265	public	4.62497	4.65396	11.31	3.80666
70181/09	70181	9	45	3	Secondary Education	south	no	male	Yes	No	married	No	Rural	least	least	high	9.21388	4.60517	100	4.60517	4.70048	public	4.61512	4.66344	11.2376	3.3322
70183/09	70183	9	63	3	Secondary Education	south	no	male	Yes	Yes	Not married	Yes	Rural	least	least	least	6.71812	4.60517	100	4.60517	3.68888	public	4.82028	4.63473	11.2952	3.68888
70184/09	70184	9	50	2		south	no	female	Yes	Yes	Not married	Yes	Rural	least	least	high	9.136	4.60517	100	4.60517	4.09434	public	4.82028	4.65396	11.2447	3.68888
70185/09	70185	9	65	5	Secondary Education	south	no	male	Yes	Yes	married	No	Rural	least	high	high	8.72551	4.60517	100	4.60517	4.17439	public	4.62497	4.70048	11.2266	2.99573
70188/09	70188	9	44	4	Basic Education	south	no	male	Yes	No	Not married	No	Rural	least	least	high	10.4712	4.60517	11060	9.31109	3.91202	public	4.63473	4.86754	11.3663	5.39363
70191/09	70191	9	28	4	Basic Education	south	no	male	Yes	No	married	No	Rural	least	least	least	7.37776	7.37776	100	4.60517	6.23441	public	4.61512	4.64439	11.2562	3.68888
70299/09	70299	9	52	4	Secondary Education	south	no	male	Yes	No	Not married	No	Rural	least	least	high	7.88562	5.63479	1900	7.54961	4.86754	public	4.61512	4.62497	10.0436	3.76997
70302/09	70302	9	55	5	Secondary Education	south	yes	female	Yes	No	Not married	No	Rural	least	least	least	11.909	8.537	100	4.60517	4.49981	public	4.61512	4.70048	9.50398	3.91202
70312/09	70312	9	35	2	Secondary Education	south	no	male	Yes	No	married	Yes	Urban	High	least	least	4.60517	4.60517	100	4.60517	4.70048	private	4.61512	4.70048	11.2908	3.95124
70320/09	70320	9	45	2		north	yes	male	Yes	No	married	Yes	Urban	High	least	high	11.0528	4.60517	100	4.60517	5.07517	public	4.61512	4.67283	10.7517	5.76832
70324/09	70324	9	36	3	Basic Education	south	no	female	Yes	No	Not married	No	Urban	least	least	least	7.18159	5.81413	100	4.60517	3.91202	private	4.62497	4.64439	11.2162	3.4012
70327/09	70327	9	41	3	Basic Education	south	no	male	Yes	No	married	No	Urban	least	high	high	10.008	4.60517	5860	8.67591	4.70048	public	4.61512	4.69135	11.3018	5.24702
70329/09	70329	9	37	2	Basic Education	south	yes	male	Yes	No	married	No	Urban	least	least	high	9.64562	4.60517	100	4.60517	5.34711	private	4.61512	4.66344	10.9526	3.4012
70350/09	70350	9	39	5	Tertiary	south	no	male	Yes	No	married	No	Rural	High	least	high	9.6931	4.60517	14500	9.5819	2.30259	private	4.61512	4.65396	11.3154	3.80666
70354/09	70354	9	61	2		south	no	female	Yes	No	married	Yes	Rural	least	least	high	9.69569	4.60517	100	4.60517	2.30259	public	4.61512	4.67283	11.3836	4.44713
70376/09	70376	9	59	4	Secondary Education	south	no	male	Yes	No	married	Yes	Rural	least	least	high	9.36474	4.60517	100	4.60517	3.80666	public	4.61512	4.62497	11.2391	3.55535
70379/09	70379	9	65	3	Basic Education	south	yes	male	Yes	No	Not married	Yes	Rural	least	least	least	7.37538	4.60517	100	4.60517	5.73657	public	4.61512	4.62497	10.8448	3.21888
70381/09	70381	9	54	1		south	no	male	Yes	No	married	Yes	Rural	least	high	high	10.5114	4.60517	100	4.60517	5.34711	public	4.61512	4.74493	11.4892	3.17805
70393/09	70393	9	76	2	Secondary Education	south	no	male	Yes	No	Not married	Yes	Rural	least	least	high	7.08936	6.55108	100	4.60517	2.99573	public	4.61512	4.62497	11.1835	3.13549
70394/09	70394	9	41	2	Secondary Education	south	no	male	Yes	No	married	Yes	Rural	least	least	least	8.76981	6.56527	100	4.60517	4.09434	public	4.61512	4.65396	11.1338	3.21888
70401/09	70401	9	50	5	Secondary Education	south	yes	female	Yes	Yes	Not married	No	Urban	least	least	high	10.0659	4.60517	100	4.60517	3.4012	public	4.61512	4.70048	11.3472	4.2485
70403/09	70403	9	35	4	Basic Education	south	no	female	Yes	No	Not married	No	Urban	High	least	least	8.81996	6.10925	100	4.60517	5.34711	private	4.82028	4.63473	11.2123	3.55535
70420/09	70420	9	46	3	Secondary Education	south	no	male	Yes	Yes	Not married	Yes	Urban	least	least	high	8.24975	4.60517	3556	8.17639	4.70048	public	4.82028	4.64439	11.254	3.83764
70432/09	70432	9	34	4	Basic Education	south	no	male	Yes	Yes	Not married	Yes	Urban	least	least	high	5.88569	4.60517	100	4.60517	4.49981	public	4.7362	4.62497	11.2267	3.54504
70443/09	70443	9	51	5		south	no	male	Yes	No	Not married	Yes	Rural	least	high	least	9.295	4.60517	3556	8.17639	3.68888	public	4.61512	4.63473	11.3095	3.78419
70449/09	70449	9	51	1	Basic Education	south	no	male	Yes	No	Not married	Yes	Rural	least	least	high	6.30142	5.70378	100	4.60517	5.34711	private	4.61512	4.61512	10.9823	2.99573
70453/09	70453	9	48	1	Secondary Education	south	no	male	Yes	No	Not married	Yes	Rural	least	high	high	7.51461	5.85793	100	4.60517	4.09434	private	4.61512	4.68213	11.2227	3.85934
70455/09	70455	9	30	1	Basic Education	south	no	male	Yes	No	married	Yes	Rural	High	least	high	6.1273	4.60517	100	4.60517	6.23441	public	4.86754	4.64439	11.1708	3.59647
70456/09	70456	9	75	2	Secondary Education	south	no	male	Yes	Yes	married	Yes	Rural	least	least	least	8.08559	7.78322	100	4.60517	4.70048	private	4.61512	4.70048	11.2835	3.4012
70461/09	70461	9	65	5	Secondary Education	south	no	male	Yes	No	married	Yes	Rural	least	least	high	8.23501	6.39693	100	4.60517	4.86754	public	4.61512	4.64439	11.1306	3.68888
70464/09	70464	9	53	2	Basic Education	south	no	male	Yes	No	married	Yes	Rural	High	0.0004882	high	6.94972	4.60517	100	4.60517	5.34711	public	4.86754	4.64439	11.1604	4.38203
70475/09	70475	9	51	3	Basic Education	south	yes	male	Yes	No	married	Yes	Rural	least	least	high	11.1667	7.47874	2500	7.82405	5.73657	public	4.61512	4.68213	11.1317	3.03874
70476/09	70476	9	51	3	Secondary Education	south	no	male	Yes	No	married	No	Rural	least	least	high	11.4505	5.70378	100	4.60517	2.56495	public	4.67283	4.66344	11.4988	5.39363
70477/09	70477	9	76	5	Basic Education	south	yes	female	Yes	No	Not married	No	Rural	least	least	high	7.51154	5.01063	100	4.60517	4.09434	public	4.61512	4.68213	10.7207	3.4012
70478/09	70478	9	46	3	Secondary Education	south	yes	male	Yes	Yes	married	Yes	Rural	least	least	high	8.54617	4.60517	940	6.84588	3.55535	public	4.61512	4.7185	10.8392	5.76832
70480/09	70480	9	68	5	Secondary Education	south	no	male	Yes	No	Not married	Yes	Rural	High	least	high	7.83258	4.60517	100	4.60517	3.4012	public	4.61512	4.62497	10.6021	3.21888
70493/09	70493	9	49	1	Secondary Education	south	no	male	Yes	No	married	Yes	Rural	least	least	high	7.60327	4.60517	100	4.60517	3.68888	public	4.67283	4.64439	11.2515	3.45783
70494/09	70494	9	76	2	Secondary Education	south	no	male	Yes	No	married	Yes	Rural	High	least	least	8.57546	7.96207	100	4.60517	2.30259	private	4.61512	4.65396	9.39893	3.68888
70496/09	70496	9	50	5	Basic Education	south	yes	male	Yes	No	Not married	No	Rural	least	high	high	9.68816	6.21461	100	4.60517	4.2485	public	4.61512	4.63473	11.0626	2.99573
70498/09	70498	9	38	2	Basic Education	south	yes	female	Yes	No	Not married	Yes	Rural	least	least	high	11.2581	4.60517	100	4.60517	4.70048	private	4.61512	4.68213	11.4611	3.4012
70499/09	70499	9	29	4	Secondary Education	south	no	male	Yes	No	married	Yes	Rural	High	least	high	7.25925	4.60517	100	4.60517	5.34711	public	4.64439	4.64439	11.2972	3.4012
70577/09	70577	9	51	3	Secondary Education	south	no	male	Yes	No	married	Yes	Rural	least	high	high	9.56448	4.60517	8740	9.07567	3.91202	public	4.67283	4.66344	11.205	4.78749
70579/09	70579	9	39	5	Basic Education	south	no	male	Yes	No	Not married	Yes	Rural	least	high	least	9.0264	4.60517	100	4.60517	3.4012	public	4.60517	4.63473	11.2196	3.2581
70581/09	70581	9	70	4	Secondary Education	south	no	male	Yes	No	Not married	Yes	Rural	least	least	least	8.4128	4.60517	100	4.60517	2.99573	private	4.62497	4.62497	11.4335	3.68888
70584/09	70584	9	29	2	Basic Education	south	yes	female	Yes	Yes	Not married	Yes	Rural	least	least	high	10.3439	4.60517	100	4.60517	3.21888	public	4.67283	4.66344	11.5475	3.4012
70588/09	70588	9	44	1	Secondary Education	south	no	male	Yes	No	married	No	Rural	least	high	least	7.24194	4.60517	100	4.60517	4.49981	public	4.67283	4.68213	11.0938	3.80666
70590/09	70590	9	31	3	Basic Education	south	no	female	Yes	Yes	Not married	Yes	Rural	least	high	high	9.7279	4.60517	7300	8.89563	5.07517	public	4.67283	4.67283	11.3059	4.38203
70599/09	70599	9	59	3	Basic Education	south	no	female	Yes	Yes	Not married	Yes	Rural	High	least	high	5.7188	4.60517	100	4.60517	3.91202	public	4.61512	4.64439	11.296	3.65661
70604/09	70604	9	50	4	Secondary Education	south	no	male	Yes	Yes	married	No	Rural	least	least	least	7.97023	4.60517	100	4.60517	4.09434	public	4.61512	4.66344	11.2828	3.21888
70609/09	70609	9	56	3	Secondary Education	south	no	female	Yes	Yes	Not married	No	Rural	least	least	least	10.963	4.60517	57700	10.963	3.4012	public	4.67283	4.65396	12.2764	3.68888
70619/09	70619	9	64	2	Basic Education	south	no	female	Yes	No	Not married	No	Rural	least	least	high	9.18079	4.60517	100	4.60517	3.91202	public	4.67283	4.63473	11.3769	3.51022
70626/09	70626	9	29	4	Basic Education	south	no	male	Yes	No	married	No	Urban	least	least	high	9.76505	4.60517	10180	9.22818	5.56068	private	4.63473	4.63473	11.2643	3.55535
70641/09	70641	9	51	5	Secondary Education	south	no	female	Yes	Yes	Not married	Yes	Urban	least	high	least	8.20724	4.60517	100	4.60517	5.73657	public	4.64439	4.63473	11.1828	3.4012
70642/09	70642	9	41	3	Basic Education	south	no	female	Yes	No	married	No	Urban	least	least	least	7.75962	7.00307	100	4.60517	4.49981	public	4.61512	4.70048	11.4883	3.68888
70654/09	70654	9	36	4		south	no	female	Yes	No	married	No	Urban	High	least	high	10.1287	4.60517	100	4.60517	2.30259	private	4.61512	4.64439	11.2922	3.29584
70657/09	70657	9	41	2		south	no	male	Yes	No	married	Yes	Urban	High	high	high	10.4259	4.60517	100	4.60517	3.21888	private	4.67283	4.68213	11.3398	3.79035
70667/09	70667	9	56	2	Basic Education	south	no	male	Yes	No	married	Yes	Rural	least	high	high	9.35751	4.60517	100	4.60517	3.80666	public	4.61512	4.7185	11.2456	3.72212
70669/09	70669	9	40	3	Secondary Education	south	no	male	Yes	Yes	Not married	Yes	Rural	least	least	high	5.48064	4.60517	100	4.60517	5.56068	public	4.61512	4.68213	10.2817	4.01932
70670/09	70670	9	48	2	Secondary Education	south	no	male	Yes	No	married	No	Rural	least	least	high	5.81228	4.60517	100	4.60517	4.86754	public	4.61512	4.70048	10.1726	2.99573
70673/09	70673	9	40	1	Basic Education	south	no	female	Yes	No	Not married	Yes	Rural	least	least	least	8.00583	7.17012	1420	7.25841	2.99573	public	4.82028	4.75359	11.5891	3.09104
70674/09	70674	9	54	4	Secondary Education	south	no	female	Yes	Yes	married	Yes	Rural	least	least	high	6.98186	4.60517	100	4.60517	4.49981	public	4.61512	4.7185	11.3275	3.53221
70675/09	70675	9	50	3	Basic Education	south	no	female	Yes	Yes	married	Yes	Rural	least	least	high	5.7173	4.60517	100	4.60517	4.86754	public	4.61512	4.63473	11.4167	3.35346
70676/09	70676	9	45	2	Basic Education	south	yes	male	Yes	Yes	married	No	Rural	least	high	least	7.70537	4.60517	100	4.60517	4.70048	public	4.67283	4.64439	11.5028	3.13549
70680/09	70680	9	48	4	Basic Education	south	no	female	Yes	Yes	Not married	Yes	Rural	least	high	least	8.48302	4.60517	100	4.60517	5.34711	public	4.61512	4.64439	11.3046	3.4012
70682/09	70682	9	68	4		south	yes	male	Yes	Yes	married	No	Rural	High	high	least	9.90813	4.60517	100	4.60517	5.34711	private	4.61512	4.66344	11.2878	3.55535
70684/09	70684	9	80	1		south	no	male	No	No	married	Yes	Rural	High	least	least	9.74209	4.60517	100	4.60517	4.49981	public	4.61512	4.91265	11.2294	3.85015
70685/09	70685	9	50	1	Basic Education	south	no	male	Yes	No	married	Yes	Rural	least	least	high	7.12689	4.60517	100	4.60517	2.48491	public	4.67283	4.67283	11.0871	3.26604
70686/09	70686	9	38	4		south	no	female	Yes	No	Not married	No	Rural	least	least	high	6.74524	4.60517	100	4.60517	4.09434	public	4.82028	4.62497	11.1028	3.4012
70688/09	70688	9	25	5	Basic Education	south	no	male	Yes	No	Not married	Yes	Rural	least	least	least	10.7624	4.60517	100	4.60517	4.86754	private	4.63473	4.61512	11.4885	3.91202
70691/09	70691	9	37	3	Secondary Education	south	no	female	Yes	No	Not married	No	Rural	least	least	high	7.54225	5.70378	100	4.60517	4.49981	public	4.61512	4.62497	11.3235	3.16902
70698/09	70698	9	41	2		south	no	male	Yes	No	married	Yes	Rural	High	least	least	9.33827	4.60517	100	4.60517	2.30259	private	4.61512	4.66344	10.7418	3.4012
70706/09	70706	9	52	2		south	no	female	Yes	No	married	Yes	Rural	least	least	high	6.75364	4.60517	100	4.60517	5.56068	public	4.61512	4.66344	11.3974	2.99573
70714/09	70714	9	70	2		south	no	male	Yes	Yes	married	Yes	Rural	least	least	high	7.41528	7.20786	100	4.60517	6.56527	public	4.61512	4.64439	11.4563	3.94304
70717/09	70717	9	48	3		north	no	male	Yes	Yes	married	Yes	Urban	least	least	least	9.62871	5.29832	2500	7.82405	4.09434	public	4.61512	4.7185	11.234	7.32647
70733/09	70733	9	65	1		north	no	male	Yes	Yes	married	Yes	Urban	High	least	high	8.44748	5.19296	100	4.60517	6.69703	public	4.64439	4.70048	11.1801	2.99573
70738/09	70738	9	39	2	Basic Education	north	yes	male	Yes	No	Not married	Yes	Urban	High	least	high	10.3692	6.16331	100	4.60517	4.86754	public	4.63473	4.74493	10.9066	3.68888
70744/09	70744	9	39	2	Secondary Education	north	no	male	Yes	Yes	Not married	Yes	Urban	least	least	least	7.4042	4.60517	100	4.60517	5.34711	private	4.65396	4.68213	11.2222	3.29584
70748/09	70748	9	75	1		north	no	male	Yes	No	married	No	Rural	least	least	least	6.08764	5.43808	100	4.60517	4.70048	public	4.67283	4.64439	11.2344	3.48348
70766/09	70766	9	37	1		north	yes	male	Yes	No	married	No	Rural	least	high	high	9.11704	5.1358	100	4.60517	6.41346	public	4.69135	4.7362	11.2191	3.29895
70769/09	70769	9	55	2		north	no	male	Yes	No	married	Yes	Rural	High	high	least	10.918	7.90101	28900	10.2716	2.30259	public	4.61512	4.70048	11.2194	5.56068
70780/09	70780	9	42	1	Basic Education	north	yes	male	Yes	No	married	Yes	Rural	least	high	high	8.56226	6.36303	100	4.60517	5.34711	public	4.61512	4.66344	11.2667	3.71705
70781/09	70781	9	40	1		north	no	male	Yes	Yes	married	Yes	Rural	least	least	least	8.02362	4.60517	100	4.60517	5.34711	public	4.64439	4.7185	12.5814	3.55535
70783/09	70783	9	50	1		north	yes	male	Yes	No	married	Yes	Rural	High	least	high	7.11053	4.60517	100	4.60517	5.73657	public	4.82028	5.52146	11.4268	3.4012
70785/09	70785	9	39	1		north	no	female	Yes	No	Not married	Yes	Rural	High	least	least	8.13149	5.1358	100	4.60517	4.70048	public	4.82028	4.66344	11.2067	3.09104
70792/09	70792	9	36	3	Tertiary	north	no	male	Yes	No	married	No	Rural	High	least	least	10.3639	9.62245	14500	9.5819	2.3979	public	4.70048	4.70048	11.2195	2.99573
70801/09	70801	9	74	2		north	no	female	Yes	No	married	No	Rural	High	least	high	10.3227	6.46147	100	4.60517	4.86754	public	4.82028	4.64439	11.2862	4.09434
70803/09	70803	9	28	3		north	no	male	Yes	Yes	married	No	Rural	least	high	high	7.02289	6.21461	100	4.60517	5.56068	public	4.61512	4.66344	11.4811	4.44092
70812/09	70812	9	34	2		north	yes	male	Yes	No	married	No	Rural	High	least	least	9.39354	4.60517	100	4.60517	5.1358	public	4.67283	4.7185	11.2392	7.56008
70835/09	70835	9	68	1		north	no	female	Yes	No	Not married	No	Rural	High	least	high	7.42607	4.60517	100	4.60517	4.09434	private	4.61512	4.64439	11.1898	3.4012
70838/09	70838	9	34	1		north	no	male	Yes	Yes	Not married	Yes	Rural	least	least	least	6.18039	4.90527	100	4.60517	2.89037	public	4.62497	4.62497	11.2797	3.21247
70839/09	70839	9	43	2	Basic Education	north	no	male	Yes	No	married	No	Rural	least	high	least	10.8351	6.39693	100	4.60517	5.07517	public	5.19296	4.74493	11.6056	2.99573
70840/09	70840	9	53	1		north	yes	male	Yes	No	married	Yes	Rural	High	least	high	7.78479	4.60517	100	4.60517	5.73657	public	5.24702	4.66344	11.2401	3.56208
70841/09	70841	9	28	1	Basic Education	north	yes	male	Yes	No	married	Yes	Rural	High	high	high	6.81962	4.60517	100	4.60517	4.38203	public	4.61512	4.67283	11.6986	4.24776
70842/09	70842	9	63	3		north	yes	male	Yes	Yes	married	Yes	Rural	High	high	high	7.42016	4.60517	100	4.60517	4.60517	public	4.65396	4.62497	11.0598	3.3939
70843/09	70843	9	82	1		north	yes	female	No	No	Not married	No	Rural	High	least	high	7.80589	7.6009	100	4.60517	6.23441	public	5.22575	4.63473	11.209	3.63225
70844/09	70844	9	40	1		north	no	male	Yes	No	married	Yes	Rural	High	least	least	8.35953	4.60517	100	4.60517	5.07517	public	5.29331	4.66344	10.6334	4.09355
70845/09	70845	9	47	1		north	yes	male	Yes	Yes	married	Yes	Rural	High	least	high	6.34911	4.60517	100	4.60517	6.01616	public	5.24702	4.64439	11.208	4.48954
70846/09	70846	9	29	1		north	yes	male	Yes	No	married	Yes	Rural	High	least	least	8.68069	4.60517	100	4.60517	4.09434	public	5.07517	4.64439	11.2103	3.3322
70847/09	70847	9	48	1		north	no	female	Yes	No	Not married	Yes	Rural	High	least	least	7.74831	4.60517	1300	7.17012	4.70048	public	5.19296	4.65396	11.1852	2.99573
70848/09	70848	9	36	1	Basic Education	north	no	male	Yes	Yes	married	Yes	Rural	High	least	least	7.11837	4.60517	100	4.60517	4.00733	private	5.29331	4.74493	11.321	2.99573
70849/09	70849	9	41	1	Secondary Education	north	no	male	Yes	Yes	married	Yes	Rural	High	least	least	6.39077	4.60517	100	4.60517	4.86754	private	5.29331	4.82831	11.2251	4.2485
70850/09	70850	9	41	1		north	no	male	Yes	Yes	married	Yes	Rural	least	high	high	7.53847	6.46147	100	4.60517	4.49981	public	4.66344	4.65396	11.269	3.43038
70851/09	70851	9	49	1		north	no	male	Yes	No	married	Yes	Rural	least	least	high	6.28697	5.29832	100	4.60517	5.34711	public	4.63473	4.63473	11.2392	3.68888
70855/09	70855	9	41	1	Basic Education	north	no	male	Yes	No	married	No	Rural	High	least	least	8.97569	5.56068	100	4.60517	4.09434	public	4.60517	4.66344	11.2303	3.65066
70856/09	70856	9	33	5	Tertiary	north	no	male	Yes	No	Not married	No	Rural	High	least	high	9.82526	4.60517	17500	9.76996	5.34711	public	4.82028	4.69135	11.2296	4.11087
70859/09	70859	9	67	4	Tertiary	north	yes	male	Yes	No	married	No	Rural	least	least	high	9.84934	6.80239	100	4.60517	4.78749	public	4.62497	4.82028	11.3862	4.44265
70860/09	70860	9	33	2	Basic Education	north	no	male	Yes	No	married	No	Rural	High	least	least	7.23025	6.1203	100	4.60517	4.09434	private	4.60517	4.65396	11.4842	3.32149
70861/09	70861	9	32	2		north	no	male	Yes	No	married	No	Rural	least	least	high	6.44456	5.43808	100	4.60517	5.34711	public	4.66344	4.70048	11.3257	3.4012
70863/09	70863	9	42	3		north	no	female	Yes	No	Not married	Yes	Rural	High	least	high	7.49492	6.88244	100	4.60517	4.70048	private	4.82028	4.70048	11.2697	2.99573
70864/09	70864	9	63	1		north	no	male	Yes	No	Not married	Yes	Rural	High	least	high	6.79658	4.60517	100	4.60517	6.01616	public	4.62497	4.62497	10.7219	2.99573
70867/09	70867	9	29	1	Tertiary	north	no	male	Yes	No	Not married	No	Rural	least	least	high	7.93981	4.60517	100	4.60517	5.07517	public	4.64439	4.68213	11.2339	3.2581
70868/09	70868	9	81	1	Basic Education	north	no	female	Yes	No	Not married	No	Rural	least	least	least	6.51917	5.07517	100	4.60517	6.23441	public	4.82028	4.70048	11.1918	3.55535
70869/09	70869	9	26	3	Basic Education	north	no	male	Yes	No	married	No	Rural	least	least	least	9.22588	4.60517	9700	9.17988	4.70048	public	4.82028	4.64439	11.2208	3.89182
70870/09	70870	9	67	2	Basic Education	north	yes	male	Yes	Yes	married	No	Rural	High	least	high	6.02801	4.60517	100	4.60517	5.56068	public	4.64439	4.68213	11.2439	3.81709
70871/09	70871	9	76	1		north	yes	male	Yes	No	married	Yes	Rural	High	least	high	8.06273	4.60517	100	4.60517	5.34711	public	4.78749	4.94164	11.2435	3.41544
70875/09	70875	9	30	3	Secondary Education	north	no	male	Yes	No	Not married	No	Rural	least	least	high	7.03519	6.36303	100	4.60517	4.09434	public	5.29331	4.61512	11.0757	2.99573
70876/09	70876	9	62	4	Tertiary	north	no	male	Yes	No	married	No	Rural	least	least	high	9.59034	5.70378	8140	9.00455	4.70048	public	5.29331	4.65396	11.163	3.68888
70879/09	70879	9	86	4		north	yes	male	Yes	No	married	No	Rural	High	least	least	9.10207	6.85646	100	4.60517	4.86754	public	4.65396	4.62497	11.2432	4.60517
70883/09	70883	9	59	2		north	yes	male	Yes	No	married	No	Rural	High	least	least	9.81026	7.13887	100	4.60517	4.86754	public	4.66344	4.68213	11.2714	3.75618
70886/09	70886	9	40	1		north	no	male	Yes	No	married	Yes	Rural	High	least	high	9.08943	8.59415	100	4.60517	2.30259	public	4.61512	4.7185	11.3239	3.70991
70891/09	70891	9	34	1		north	yes	male	Yes	No	married	Yes	Rural	least	least	high	6.75932	4.60517	100	4.60517	6.23441	public	5.24702	4.65396	11.1742	3.27554
70892/09	70892	9	50	2		north	yes	male	Yes	Yes	married	Yes	Rural	least	least	high	12.7539	4.60517	1300	7.17012	5.07517	public	4.63473	4.62497	11.7831	3.68888
70893/09	70893	9	37	1		north	no	male	Yes	No	married	Yes	Rural	least	least	high	6.651	4.60517	100	4.60517	4.09434	public	5.29331	5.1358	11.317	3.78451
70895/09	70895	9	84	3		north	no	male	No	No	married	Yes	Rural	least	least	high	7.64678	7.37651	100	4.60517	5.34711	public	4.82028	4.70048	11.3682	3.35051
70897/09	70897	9	37	2		north	yes	male	Yes	No	married	Yes	Rural	least	least	high	8.47312	4.60517	100	4.60517	4.70048	public	4.67283	4.70048	11.025	3.43399
70901/09	70901	9	33	3	Basic Education	north	no	female	Yes	No	married	No	Rural	High	least	high	8.81172	6.05209	100	4.60517	4.86754	public	4.61512	4.62497	11.232	3.81765
70906/09	70906	9	64	1		north	no	female	Yes	No	Not married	Yes	Rural	High	least	high	9.07991	5.99146	100	4.60517	4.86754	public	5.29331	4.65396	11.2349	2.99573
70917/09	70917	9	42	1	No Education	north	no	male	Yes	Yes	married	Yes	Urban	least	least	high	5.88276	4.60517	100	4.60517	4.00733	public	4.67283	4.64439	11.2782	4.78749
70921/09	70921	9	22	3	Basic Education	north	no	male	Yes	Yes	married	No	Urban	least	least	high	4.8519	4.60517	100	4.60517	4.70048	public	4.60517	4.64439	11.3615	3.61092
70928/09	70928	9	69	1		north	no	female	Yes	No	Not married	Yes	Rural	least	least	high	7.01298	4.60517	100	4.60517	5.1358	public	4.61512	4.67283	11.1943	4.49245
70931/09	70931	9	42	1		north	yes	male	Yes	No	married	Yes	Rural	least	least	high	6.73426	4.60517	100	4.60517	4.86754	public	4.61512	4.70048	11.2466	3.80666
70932/09	70932	9	53	1		north	no	male	Yes	No	married	Yes	Rural	High	least	high	6.00884	5.29832	100	4.60517	4.09434	public	4.60517	4.64439	11.2739	3.82485
70933/09	70933	9	45	1	Secondary Education	north	no	male	Yes	No	married	No	Rural	least	least	high	11.1942	4.60517	100	4.60517	2.30259	private	4.61512	4.70048	11.6421	4.09434
70934/09	70934	9	33	1		north	yes	male	Yes	No	married	Yes	Rural	least	least	least	8.78716	4.60517	5860	8.67591	4.70048	public	4.61512	4.7185	11.0712	3.55535
70935/09	70935	9	45	1		north	no	male	Yes	No	married	Yes	Rural	High	least	least	7.92258	4.60517	100	4.60517	4.70048	public	4.61512	4.70048	11.2309	3.4012
70939/09	70939	9	43	1		north	no	female	Yes	No	Not married	Yes	Rural	least	high	high	6.69231	4.60517	100	4.60517	3.68888	public	4.67283	4.65396	11.2256	4.52405
70940/09	70940	9	39	1		north	no	female	Yes	No	Not married	Yes	Rural	High	least	high	7.64263	6.80239	100	4.60517	5.56068	public	4.61512	4.64439	11.2073	4.94164
70941/09	70941	9	71	1		north	no	male	Yes	No	married	Yes	Rural	least	least	least	6.51578	4.60517	100	4.60517	4.2485	public	4.67283	4.68213	11.0217	3.91202
70943/09	70943	9	46	1		north	no	male	Yes	No	married	Yes	Rural	least	least	high	8.74066	4.60517	100	4.60517	2.63906	public	4.61512	4.80402	11.2402	4.21951
70944/09	70944	9	35	1		north	no	male	Yes	No	married	Yes	Rural	High	least	least	7.66635	4.60517	100	4.60517	4.70048	public	4.60517	4.67283	11.2791	3.29584
70945/09	70945	9	26	2		north	no	male	Yes	Yes	married	Yes	Rural	least	least	high	8.03605	5.273	100	4.60517	4.86754	public	4.65396	4.65396	11.334	3.38539
70946/09	70946	9	25	2	Basic Education	north	no	female	Yes	No	married	Yes	Rural	least	least	least	7.83759	5.29832	100	4.60517	4.38203	public	5.29331	4.63473	11.3609	3.04452
70947/09	70947	9	62	1		north	no	male	Yes	No	married	Yes	Rural	least	least	least	7.48738	4.60517	100	4.60517	5.07517	public	5.19296	4.65396	11.3647	3.4012
70948/09	70948	9	34	2	Basic Education	north	yes	male	Yes	Yes	married	Yes	Rural	least	least	high	8.90362	4.60517	100	4.60517	3.91202	public	4.64439	4.64439	11.2902	3.17805
70949/09	70949	9	52	3		north	yes	female	Yes	Yes	Not married	No	Rural	least	least	high	9.181	4.60517	100	4.60517	4.09434	public	5.07517	4.63473	11.1785	4.38203
70950/09	70950	9	28	2	Basic Education	north	no	male	Yes	No	married	No	Rural	least	high	least	8.86383	4.60517	100	4.60517	4.60517	public	5.29331	4.66344	11.2326	3.68888
70951/09	70951	9	80	2		north	no	female	No	No	Not married	Yes	Rural	least	least	high	6.46024	4.60517	100	4.60517	2.3979	public	4.61512	4.63473	11.2612	5.74133
70955/09	70955	9	58	1		north	no	male	Yes	No	married	Yes	Rural	High	least	high	8.56442	7.37776	100	4.60517	4.09434	public	4.61512	4.67283	11.0705	3.68888
70959/09	70959	9	40	2	Basic Education	north	no	male	Yes	No	married	Yes	Rural	least	least	high	8.71604	4.60517	6100	8.71604	3.68888	public	4.61512	4.67283	11.2806	5.59842
70960/09	70960	9	41	1		north	no	male	Yes	No	married	Yes	Rural	High	least	high	6.28266	4.60517	100	4.60517	4.70048	public	4.67283	4.70048	11.2994	4.43444
70962/09	70962	9	31	1		north	no	male	Yes	Yes	married	Yes	Rural	least	least	high	7.63706	4.60517	1540	7.33954	5.34711	public	4.60517	4.63473	11.3642	3.91202
70966/09	70966	9	57	1		north	no	male	Yes	No	married	No	Rural	High	least	high	7.16718	4.60517	100	4.60517	2.3979	private	4.61512	4.65396	11.2936	3.21888
70968/09	70968	9	56	1		north	no	male	Yes	No	married	Yes	Rural	High	least	least	8.27663	4.60517	100	4.60517	5.34711	public	4.61512	4.7362	11.2401	4.52179
70969/09	70969	9	30	1	Basic Education	north	no	male	Yes	No	married	Yes	Rural	least	least	least	7.03136	4.60517	100	4.60517	5.73657	public	4.82028	4.66344	11.2251	3.13549
70970/09	70970	9	37	1		north	yes	male	Yes	No	married	Yes	Rural	least	least	least	7.78614	4.60517	100	4.60517	4.70048	public	5.28827	4.70048	11.2627	3.28229
70971/09	70971	9	46	1		north	yes	male	Yes	No	married	No	Rural	least	high	high	8.56464	5.01063	100	4.60517	4.49981	public	4.66344	4.66344	11.3974	3.39327
70972/09	70972	9	30	1		north	no	male	Yes	Yes	married	Yes	Rural	least	least	least	7.29958	4.60517	100	4.60517	4.09434	public	4.63473	4.63473	11.417	3.55535
70973/09	70973	9	23	2	Basic Education	north	no	male	Yes	No	married	Yes	Rural	least	high	least	8.12613	4.60517	100	4.60517	5.07517	public	5.29331	4.69135	11.3934	3.09104
70979/09	70979	9	29	2	Secondary Education	north	no	male	Yes	Yes	Not married	No	Rural	least	least	high	8.42066	4.60517	4300	8.36637	6.23441	public	4.60517	4.64439	11.3778	4.29708
70985/09	70985	9	48	1		north	no	female	Yes	No	married	Yes	Rural	least	least	high	6.49052	4.60517	100	4.60517	2.99573	public	4.62497	7.71957	11.2316	3.62211
70986/09	70986	9	40	2		north	no	female	Yes	Yes	married	Yes	Rural	High	least	high	6.41503	4.60517	100	4.60517	5.34711	public	4.60517	4.68213	11.365	3.93216
70988/09	70988	9	54	2		north	no	male	Yes	No	married	Yes	Rural	High	high	high	8.39793	4.60517	100	4.60517	5.34711	public	4.60517	4.70048	11.2078	3.62211
70990/09	70990	9	28	1	Basic Education	north	no	male	Yes	No	married	Yes	Rural	High	least	high	6.36822	4.60517	100	4.60517	3.4012	public	4.61512	5.53733	11.2728	3.91202
70995/09	70995	9	36	1	Basic Education	north	no	male	Yes	No	married	Yes	Rural	High	least	high	5.82862	4.60517	100	4.60517	3.4012	public	4.62497	4.92725	11.3071	3.59986
70997/09	70997	9	51	1		north	no	male	Yes	No	Not married	Yes	Rural	High	least	high	5.95054	4.60517	100	4.60517	3.4012	public	4.61512	5.52943	11.2245	3.21888
70999/09	70999	9	27	1	Basic Education	north	yes	male	Yes	No	Not married	No	Rural	High	least	high	8.2064	4.60517	100	4.60517	3.21888	public	4.61512	5.36598	11.0737	3.21888
71000/09	71000	9	52	1		north	no	male	Yes	No	married	Yes	Rural	High	least	high	7.03934	4.60517	100	4.60517	5.34711	public	4.61512	5.70378	11.684	3.21888
70042/10	70042	10	52	1		south	no	female	No	No	Not married	Yes	Rural	High	least	high	5.87413	4.60517	100	4.60517	2.56495	public	4.61512	4.70048	11.1914	3.68888
70049/10	70049	10	59	5	Secondary Education	south	no	female	Yes	No	Not married	Yes	Rural	High	least	high	7.57321	4.60517	100	4.60517	5.73657	public	5.29331	4.63473	11.3736	2.99573
70053/10	70053	10	35	2	Basic Education	south	no	male	Yes	No	married	Yes	Rural	least	least	high	8.85051	4.94164	5860	8.67591	2.30259	private	4.60517	4.64439	11.2084	3.4012
70056/10	70056	10	47	4	Secondary Education	south	no	male	Yes	Yes	Not married	No	Rural	least	least	least	9.74978	4.60517	4420	8.3939	3.4012	public	4.82028	4.65396	11.1576	4.13361
70063/10	70063	10	50	3	Secondary Education	south	no	male	Yes	No	married	No	Rural	least	least	least	9.12349	5.70378	6700	8.80986	3.91202	private	4.61512	4.67283	11.227	3.90192
70068/10	70068	10	54	4	Secondary Education	south	yes	male	Yes	Yes	married	No	Rural	least	high	high	9.38947	4.60517	100	4.60517	4.70048	public	4.61512	4.74493	11.2362	5.1358
70069/10	70069	10	55	4	Secondary Education	south	no	female	Yes	No	Not married	Yes	Rural	least	least	least	6.40705	4.60517	100	4.60517	2.99573	private	4.64439	4.70048	11.2201	4.69135
70077/10	70077	10	58	2	Secondary Education	south	no	male	Yes	No	married	Yes	Rural	High	least	least	8.91621	7.50659	100	4.60517	4.86754	public	4.61512	4.64439	11.3274	2.99573
70078/10	70078	10	45	2	Secondary Education	south	no	male	Yes	No	married	Yes	Rural	High	high	high	9.14319	4.60517	100	4.60517	6.23441	public	4.61512	4.7185	11.255	2.99573
70080/10	70080	10	44	1	Basic Education	south	no	male	Yes	Yes	married	No	Rural	least	least	high	7.63545	4.60517	100	4.60517	4.70048	private	4.61512	4.64439	11.2219	3.4012
70084/10	70084	10	42	2	Secondary Education	south	no	male	Yes	No	Not married	Yes	Rural	High	high	high	9.43519	4.60517	5500	8.6125	6.01616	public	4.61512	4.75359	11.1743	4.00733
70086/10	70086	10	34	3	Basic Education	south	no	male	Yes	No	married	No	Rural	least	least	high	11.2455	4.60517	100	4.60517	4.09434	public	4.61512	4.65396	10.5022	4.09434
70091/10	70091	10	44	2	Basic Education	south	no	male	Yes	No	married	No	Rural	High	least	high	6.52796	4.60517	100	4.60517	4.70048	public	4.67283	4.7185	11.2204	3.80666
70092/10	70092	10	50	5	Basic Education	south	no	female	Yes	No	Not married	No	Rural	High	high	least	9.04727	4.60517	100	4.60517	5.8861	public	4.61512	4.62006	11.2777	4.52807
70096/10	70096	10	55	5	Secondary Education	south	no	female	Yes	Yes	Not married	No	Rural	least	least	least	7.07214	6.39693	100	4.60517	4.09434	public	4.67283	4.65396	11.3117	4.09434
70097/10	70097	10	41	5	Basic Education	south	no	male	Yes	Yes	Not married	Yes	Rural	least	least	high	9.44922	4.60517	100	4.60517	5.34711	public	4.67283	4.64439	11.5924	4.2485
70098/10	70098	10	41	4	Basic Education	south	no	male	Yes	No	Not married	Yes	Rural	High	least	high	10.1609	4.60517	100	4.60517	6.23441	public	4.61512	4.63473	11.7328	2.99573
70106/10	70106	10	61	4		south	no	female	Yes	No	married	No	Urban	least	least	least	11.5886	4.60517	100	4.60517	4.70048	public	4.61512	4.68213	11.803	3.68888
70151/10	70151	10	32	1	Basic Education	south	no	male	Yes	No	married	No	Rural	least	least	high	8.07771	4.60517	2980	7.99968	3.4012	public	4.67283	4.63473	11.3193	3.46574
70159/10	70159	10	33	4	Basic Education	south	no	male	Yes	No	married	No	Rural	least	least	least	7.69124	4.60517	100	4.60517	4.60517	public	4.67283	4.64439	11.2133	3.68888
70164/10	70164	10	49	4	Secondary Education	south	no	female	Yes	Yes	married	Yes	Rural	least	least	high	8.45403	8.38936	100	4.60517	3.68888	public	4.61512	4.64439	11.2678	2.99573
70169/10	70169	10	22	4	Basic Education	south	no	male	Yes	No	Not married	Yes	Rural	least	least	high	6.50636	4.60517	100	4.60517	4.65396	public	4.61512	4.63473	11.2623	3.04922
70174/10	70174	10	59	1	Secondary Education	south	no	female	Yes	No	Not married	Yes	Rural	least	least	least	10.3711	4.60517	100	4.60517	4.09434	public	4.61512	4.63473	11.1115	3.68101
70175/10	70175	10	36	4	Basic Education	south	no	male	Yes	No	Not married	No	Rural	least	least	high	10.1539	6.80241	100	4.60517	3.68888	public	4.82028	4.68213	10.8566	3.97029
70180/10	70180	10	71	4	Secondary Education	south	no	male	No	No	married	No	Rural	least	least	high	8.86055	7.69621	100	4.60517	2.99573	private	4.60517	4.75359	11.2051	3.68888
70182/10	70182	10	50	3	Secondary Education	south	no	male	Yes	Yes	married	Yes	Rural	least	least	least	9.63013	4.60517	100	4.60517	3.4012	public	4.82028	4.74493	11.303	3.09104
70184/10	70184	10	55	1		south	no	female	Yes	Yes	Not married	Yes	Rural	least	least	high	7.82046	5.70385	100	4.60517	4.09434	public	4.82028	4.64439	11.2378	3.78004
70186/10	70186	10	44	3	Basic Education	south	no	male	Yes	No	married	Yes	Rural	least	least	high	7.61833	4.60517	100	4.60517	4.70048	public	4.63473	4.61016	11.2408	4.94164
70188/10	70188	10	46	4	Secondary Education	south	no	male	Yes	No	married	No	Rural	least	least	least	11.0756	4.60517	100	4.60517	3.68888	public	4.63473	4.74493	11.5532	3.68888
70189/10	70189	10	35	3	Basic Education	south	no	male	Yes	Yes	married	Yes	Rural	least	high	high	11.1411	4.60517	100	4.60517	4.38203	public	4.63473	4.64439	11.2805	3.68888
70191/10	70191	10	54	2	Secondary Education	south	no	male	Yes	Yes	married	No	Rural	least	least	least	7.08065	6.21461	100	4.60517	6.01616	public	4.63473	4.66344	11.2505	3.68888
70302/10	70302	10	49	3	Secondary Education	south	yes	male	Yes	No	Not married	No	Rural	least	least	least	9.7801	4.60517	100	4.60517	4.70048	public	4.61512	4.7185	11.2496	3.80666
70304/10	70304	10	48	4	Secondary Education	south	no	male	Yes	No	Not married	Yes	Urban	least	least	least	9.04733	4.60517	2500	7.82405	3.91202	public	4.61512	4.62497	11.2435	4.17439
70320/10	70320	10	58	2		north	no	female	Yes	No	Not married	Yes	Urban	High	least	high	7.95335	6.90775	100	4.60517	2.3979	public	4.61512	4.63473	10.9889	2.99573
70327/10	70327	10	48	4	Basic Education	south	yes	male	Yes	No	married	No	Urban	least	least	high	9.89596	4.60517	100	4.60517	4.38203	public	4.65396	4.65396	11.3557	3.4012
70329/10	70329	10	34	2	Tertiary	south	no	male	Yes	No	married	No	Urban	least	least	high	10.5806	4.60517	8260	9.01918	4.49981	public	4.61512	4.70048	11.2286	3.21888
70332/10	70332	10	43	2	Tertiary	south	no	male	Yes	No	married	No	Urban	least	least	least	10.7125	4.60517	18100	9.80367	4.70048	private	4.61512	4.74493	11.3489	4.38203
70340/10	70340	10	38	3	Tertiary	south	no	female	Yes	No	Not married	Yes	Rural	least	least	least	7.96241	4.60517	2500	7.82405	3.91202	public	4.61512	4.70048	11.2592	3.4012
70350/10	70350	10	41	3	Secondary Education	south	no	male	Yes	No	married	No	Rural	High	least	high	10.0769	4.60517	100	4.60517	6.69703	public	4.61512	4.65396	11.0323	3.4012
70357/10	70357	10	71	5	Basic Education	south	no	male	No	No	married	No	Rural	least	least	high	7.95776	7.69621	100	4.60517	4.09434	public	4.64439	4.66344	11.1578	2.99573
70362/10	70362	10	47	5	Secondary Education	south	no	male	Yes	No	married	Yes	Rural	least	least	least	7.18862	4.60517	100	4.60517	3.91202	public	4.61512	4.62497	11.211	3.55535
70363/10	70363	10	30	3	Basic Education	south	no	female	Yes	No	married	No	Rural	least	least	high	8.54119	4.60517	100	4.60517	3.68888	public	4.61512	4.68213	11.2526	2.99573
70371/10	70371	10	43	4	Secondary Education	south	yes	male	Yes	No	married	No	Rural	least	least	high	8.35076	5.01063	1300	7.17012	2.3979	public	4.61512	4.7185	11.2321	3.21888
70375/10	70375	10	71	2		south	yes	female	Yes	No	Not married	No	Rural	least	least	least	8.60202	7.05617	100	4.60517	4.70048	public	4.61512	4.64439	11.1844	3.06805
70380/10	70380	10	35	2		south	no	male	Yes	No	married	Yes	Rural	least	high	high	8.42024	4.60517	1540	7.33954	6.23441	private	4.69135	4.65396	10.8919	3.26957
70381/10	70381	10	35	3	Tertiary	south	no	male	Yes	No	married	No	Rural	High	least	high	10.182	4.60517	24520.4	10.1073	5.56068	public	4.61512	4.7185	11.2322	3.55535
70383/10	70383	10	31	1	Basic Education	south	no	male	Yes	No	married	Yes	Rural	least	least	least	9.01079	4.60517	100	4.60517	2.3979	public	4.61512	4.72739	11.2582	3.4012
70393/10	70393	10	70	1	Secondary Education	south	no	male	Yes	No	Not married	Yes	Rural	least	least	high	6.21856	5.52146	100	4.60517	3.91202	public	4.61512	4.62497	11.2093	3.157
70394/10	70394	10	50	3	Secondary Education	south	yes	female	Yes	No	Not married	No	Rural	least	least	least	8.20932	4.60517	100	4.60517	3.4012	public	4.61512	4.66344	11.2142	3.68888
70396/10	70396	10	65	3	Tertiary	south	yes	male	Yes	No	married	No	Rural	High	least	least	10.1791	4.60517	14500	9.5819	2.30259	public	4.61512	4.67283	11.2132	3.80666
70401/10	70401	10	62	5	Secondary Education	south	yes	female	Yes	Yes	Not married	No	Urban	least	least	high	10.7872	7.17012	100	4.60517	3.4012	public	4.61512	4.62497	11.3778	3.21888
70420/10	70420	10	47	2	Basic Education	south	no	male	Yes	No	married	Yes	Urban	High	high	least	8.78042	4.60517	100	4.60517	4.49981	public	4.82028	4.66344	11.2256	3.76326
70429/10	70429	10	43	5	Secondary Education	south	no	male	Yes	No	Not married	No	Urban	least	high	least	9.22314	4.60517	100	4.60517	4.70048	private	4.61512	4.64439	11.1873	6.92756
70433/10	70433	10	42	2	Basic Education	south	yes	female	Yes	No	Not married	No	Urban	least	least	high	8.46842	4.60517	100	4.60517	4.2485	public	4.61512	4.66344	11.2357	5.56068
70438/10	70438	10	75	4	Basic Education	south	no	male	Yes	No	married	No	Urban	High	least	high	7.36627	6.74524	100	4.60517	3.4012	public	4.67283	4.63473	11.2634	3.89161
70447/10	70447	10	72	3		south	no	male	Yes	Yes	married	Yes	Rural	least	high	least	9.60604	6.27288	100	4.60517	4.70048	private	4.61512	4.70048	11.1959	4.26268
70448/10	70448	10	49	3	Basic Education	south	no	female	Yes	No	Not married	Yes	Rural	least	least	high	10.3377	4.60517	100	4.60517	5.34711	public	4.61512	4.67283	11.3383	4.09434
70455/10	70455	10	48	1		south	no	male	Yes	No	married	Yes	Rural	High	least	high	7.39144	5.99146	100	4.60517	6.23441	public	4.86754	4.67283	11.1641	3.60234
70456/10	70456	10	42	1	Basic Education	south	no	female	Yes	Yes	Not married	Yes	Rural	least	least	high	8.72287	4.60517	5860	8.67591	5.07517	private	4.61512	4.70048	11.2785	3.21888
70461/10	70461	10	45	4	Secondary Education	south	no	male	Yes	No	married	No	Rural	least	least	high	12.9349	4.60517	100	4.60517	4.86754	public	4.61512	4.66344	11.2917	3.91202
70468/10	70468	10	60	1	Basic Education	south	no	female	Yes	No	Not married	Yes	Rural	High	least	high	5.81286	4.60517	100	4.60517	5.34711	private	4.61512	4.68213	11.1507	4.01568
70474/10	70474	10	48	4	Secondary Education	south	yes	male	Yes	No	Not married	Yes	Rural	least	high	high	9.77707	5.01063	100	4.60517	4.86754	public	4.61512	4.65396	11.2512	4.60517
70475/10	70475	10	65	2	Basic Education	south	yes	male	Yes	No	married	Yes	Rural	least	high	high	8.82143	7.1309	100	4.60517	5.07517	public	4.61512	4.65396	11.2454	3.02799
70476/10	70476	10	24	5	Basic Education	south	no	female	Yes	No	married	Yes	Rural	least	least	least	11.0361	8.99962	100	4.60517	3.21888	public	4.67283	4.61512	11.4526	5.59842
70481/10	70481	10	59	4	Secondary Education	south	no	male	Yes	No	married	No	Rural	least	least	high	9.92633	4.60517	100	4.60517	3.55535	public	4.67283	4.66344	10.4042	3.91202
70487/10	70487	10	45	2	Secondary Education	south	no	male	Yes	No	married	Yes	Rural	least	high	high	8.87442	4.60517	100	4.60517	5.1358	public	4.67283	4.66344	11.3237	3.33535
70498/10	70498	10	39	4	Basic Education	south	no	female	Yes	No	married	Yes	Rural	least	least	high	6.84396	4.60517	100	4.60517	4.09434	public	4.61512	4.62497	11.4335	3.4012
70555/10	70555	10	86	5		south	no	female	No	No	Not married	No	Urban	High	least	high	8.2451	7.49554	100	4.60517	3.80666	public	4.67283	4.68213	11.2956	4.78749
70557/10	70557	10	40	3	Secondary Education	south	no	male	Yes	No	married	Yes	Urban	least	least	least	9.29168	4.60517	820	6.7093	3.91202	public	5.29331	4.70048	11.3139	4.49981
70560/10	70560	10	49	4	Secondary Education	south	no	male	Yes	No	married	No	Urban	least	least	least	12.0053	5.52146	100	4.60517	2.99573	public	4.65396	4.66344	12.2701	4.11087
70562/10	70562	10	73	1		south	no	male	Yes	No	Not married	Yes	Urban	least	least	least	6.00118	4.60517	100	4.60517	5.73657	public	4.64439	4.62497	11.2946	4.00733
70572/10	70572	10	52	3	Basic Education	south	no	female	Yes	No	Not married	Yes	Rural	least	high	high	8.11243	4.60517	100	4.60517	5.73657	public	4.61512	4.70048	11.3206	4.2485
70578/10	70578	10	54	2	Basic Education	south	no	male	Yes	Yes	married	No	Rural	least	least	high	7.85259	5.70378	100	4.60517	3.21888	public	4.67283	4.7185	10.2318	3.55535
70579/10	70579	10	51	3	Secondary Education	south	no	female	Yes	No	Not married	Yes	Rural	least	high	least	8.66462	4.60517	100	4.60517	3.4012	public	5.29331	4.64439	11.2149	3.17805
70581/10	70581	10	46	4	Secondary Education	south	no	female	Yes	No	Not married	No	Rural	least	least	high	9.61158	4.60517	8740	9.07567	3.2581	private	4.67283	4.66344	11.462	4.09434
70584/10	70584	10	45	3	Basic Education	south	no	male	Yes	Yes	married	No	Rural	least	high	high	10.6209	4.60517	100	4.60517	3.91202	public	4.67283	4.65396	11.3861	3.43399
70588/10	70588	10	34	2	Tertiary	south	no	female	Yes	No	married	Yes	Rural	least	least	high	7.53997	6.55108	100	4.60517	3.91202	public	4.60517	4.66344	11.1129	4.2485
70590/10	70590	10	70	4	Basic Education	south	no	male	Yes	Yes	married	No	Rural	least	high	high	11.3919	5.70378	100	4.60517	5.34711	public	4.67283	4.66344	11.828	4.78749
70599/10	70599	10	18	3	Basic Education	south	no	male	Yes	Yes	Not married	No	Rural	High	least	least	7.93873	4.60517	2500	7.82405	3.68888	public	4.61512	4.62497	11.3044	3.4012
70602/10	70602	10	34	5		south	no	female	Yes	No	Not married	Yes	Rural	High	least	high	8.6236	4.60517	100	4.60517	6.23441	public	4.61512	4.66344	11.2793	5.0922
70605/10	70605	10	46	3	Basic Education	south	yes	female	Yes	No	Not married	No	Rural	High	least	least	9.74242	4.60517	100	4.60517	5.07517	public	4.61512	4.68213	11.4051	4.14313
70613/10	70613	10	57	3	Secondary Education	south	no	male	Yes	Yes	married	Yes	Rural	least	least	least	10.3557	4.60517	100	4.60517	4.70048	public	4.64439	4.65396	10.6622	3.80666
70614/10	70614	10	42	4	Basic Education	south	no	male	Yes	No	married	Yes	Rural	High	least	least	9.90449	4.60517	100	4.60517	6.13123	public	4.64439	4.64439	11.3217	3.73767
70618/10	70618	10	28	4	Basic Education	south	no	male	Yes	Yes	married	No	Rural	least	high	high	9.21121	4.60517	100	4.60517	5.56068	public	4.67283	4.64439	11.4111	3.39738
70626/10	70626	10	48	3	Secondary Education	south	no	male	Yes	No	married	Yes	Urban	High	least	high	10.28	4.60517	100	4.60517	5.34711	private	4.61512	4.7185	11.2877	3.55535
70628/10	70628	10	59	4	Secondary Education	south	no	female	Yes	No	married	No	Urban	least	least	least	10.5464	6.39693	100	4.60517	5.8861	public	4.61512	4.62497	11.3128	3.3322
70629/10	70629	10	41	3		south	no	female	Yes	No	Not married	Yes	Urban	High	high	least	7.98229	4.60517	100	4.60517	2.99573	private	4.67283	4.70048	11.3685	3.74777
70637/10	70637	10	82	2		south	no	male	No	Yes	married	Yes	Urban	High	least	high	7.562	7.04752	100	4.60517	3.91202	public	4.82028	4.60617	11.2088	3.68888
70639/10	70639	10	57	4	Secondary Education	south	no	male	Yes	No	married	No	Urban	least	least	least	9.73692	8.03916	100	4.60517	2.99573	public	4.61512	4.66344	11.2937	3.55535
70640/10	70640	10	43	3	Secondary Education	south	no	male	Yes	Yes	married	No	Urban	least	least	least	11.701	4.60517	100	4.60517	2.99573	public	4.70048	4.67283	11.7548	4.2485
70643/10	70643	10	64	2	Secondary Education	south	no	male	Yes	No	married	Yes	Urban	least	least	least	8.77236	4.60517	100	4.60517	5.24702	public	4.65396	4.68213	11.2066	3.68888
70666/10	70666	10	43	3	Basic Education	south	no	male	Yes	No	married	Yes	Rural	least	high	least	8.52047	4.60517	100	4.60517	3.91202	public	4.61512	5.85793	11.4437	3.68888
70670/10	70670	10	53	3	Secondary Education	south	yes	male	Yes	No	married	No	Rural	least	high	high	8.63527	4.60517	1300	7.17012	4.38203	public	4.61512	4.65396	10.2996	3.4012
70673/10	70673	10	45	4	Secondary Education	south	no	female	Yes	No	Not married	Yes	Rural	least	least	high	7.81146	4.60517	100	4.60517	3.4012	public	4.82028	4.64439	11.2261	4.16903
70674/10	70674	10	71	4	Secondary Education	south	no	male	Yes	Yes	married	Yes	Rural	least	least	least	6.65812	4.60517	100	4.60517	4.49981	public	4.61512	4.65396	11.3423	3.37554
70680/10	70680	10	28	4	Basic Education	south	no	female	Yes	No	Not married	Yes	Rural	High	least	high	7.57044	4.60517	100	4.60517	5.73657	public	4.61512	4.63473	11.3173	3.4012
70682/10	70682	10	38	4		south	no	female	Yes	Yes	Not married	Yes	Rural	High	high	high	9.29138	4.60517	100	4.60517	4.70048	public	4.61512	4.68213	11.2778	2.99573
70683/10	70683	10	59	4		south	no	female	Yes	No	Not married	Yes	Rural	least	least	least	8.62063	8.57546	100	4.60517	5.34711	public	4.61512	4.64439	11.2796	3.21888
70684/10	70684	10	34	5	Basic Education	south	no	male	Yes	No	married	No	Rural	High	high	least	10.7823	4.60517	12820	9.45876	5.24702	public	4.61512	4.68213	11.2152	3.68888
70685/10	70685	10	37	1	Basic Education	south	no	male	Yes	No	married	Yes	Rural	least	least	least	8.03034	4.60517	100	4.60517	2.3979	public	4.67283	4.67283	11.0728	3.19846
70687/10	70687	10	39	2		south	no	female	Yes	No	Not married	Yes	Rural	High	high	high	7.66046	4.60517	100	4.60517	5.73657	public	4.61512	4.67283	11.2271	3.41115
70688/10	70688	10	51	1	Basic Education	south	no	male	Yes	No	married	Yes	Rural	least	least	least	7.89957	4.60517	100	4.60517	5.34711	public	4.67283	4.70953	11.4291	2.99573
70692/10	70692	10	70	3		south	no	male	Yes	No	married	No	Rural	least	high	least	9.50536	4.60517	100	4.60517	6.01616	public	4.61512	4.74493	11.2151	3.51559
70700/10	70700	10	51	1	Secondary Education	south	no	male	Yes	No	married	No	Rural	High	high	high	8.41698	4.94164	100	4.60517	4.49981	public	4.63473	4.68213	10.6987	3.39442
70701/10	70701	10	69	1		south	no	female	Yes	No	Not married	Yes	Rural	least	least	high	8.01036	4.70048	2980	7.99968	2.77259	private	4.61512	4.64439	10.7034	3.27554
70705/10	70705	10	52	2	Secondary Education	south	no	male	Yes	Yes	married	No	Rural	least	least	least	9.04888	6.56527	100	4.60517	3.91202	public	4.61512	4.74493	11.2787	3.2581
70706/10	70706	10	36	3		south	no	male	Yes	No	married	Yes	Rural	least	high	least	9.07143	4.60517	100	4.60517	6.01616	public	4.61512	4.68213	11.4106	2.99573
70718/10	70718	10	31	3	Basic Education	north	no	male	Yes	No	married	No	Urban	High	least	least	9.8918	6.21461	17380	9.76308	2.30259	private	4.70048	4.74493	11.2206	4.17439
70720/10	70720	10	49	3		north	no	male	Yes	No	married	No	Urban	High	high	least	12.8281	4.60517	100	4.60517	2.99573	public	4.70048	4.86754	10.5052	5.39363
70732/10	70732	10	36	2		north	no	male	Yes	No	married	Yes	Urban	least	least	least	6.94734	6.16331	100	4.60517	4.86754	public	4.64439	4.63473	10.8733	3.61092
70736/10	70736	10	54	1		north	no	female	Yes	No	married	Yes	Urban	High	least	least	7.14116	4.60517	100	4.60517	4.70048	public	4.64439	4.65396	11.2092	3.21888
70744/10	70744	10	68	1		north	no	male	Yes	No	married	Yes	Urban	High	least	high	6.45566	4.60517	100	4.60517	5.07517	public	4.63473	4.70048	11.2038	3.77217
70750/10	70750	10	62	1	Secondary Education	north	no	male	Yes	No	married	Yes	Rural	High	least	least	8.31128	4.60517	100	4.60517	5.56068	public	4.67283	4.66344	11.2413	4.88783
70759/10	70759	10	78	1		north	yes	female	Yes	No	Not married	Yes	Rural	High	least	high	7.45167	6.65929	100	4.60517	6.63332	public	4.67283	4.62497	11.3057	3.21888
70764/10	70764	10	28	1	Secondary Education	north	yes	male	Yes	No	married	No	Rural	least	high	high	8.83687	4.60517	3100	8.03916	6.01616	public	4.7185	4.69135	11.3695	3.11809
70766/10	70766	10	25	4	Secondary Education	north	yes	male	Yes	No	married	No	Rural	least	high	high	9.16873	7.24423	100	4.60517	4.70048	public	4.70048	4.70048	11.2134	3.33685
70769/10	70769	10	45	3		north	no	male	Yes	No	married	Yes	Rural	least	high	least	9.03748	4.60517	100	4.60517	2.30259	public	4.61512	4.66344	11.2252	6.42972
70772/10	70772	10	65	1		north	no	male	Yes	No	married	Yes	Rural	High	least	high	8.86692	6.21461	100	4.60517	5.34711	public	4.82028	6.74524	11.228	3.63165
70781/10	70781	10	37	1	Secondary Education	north	no	male	Yes	Yes	married	Yes	Rural	least	least	least	6.46033	4.60517	100	4.60517	4.70048	public	4.63473	4.70048	12.3571	3.3322
70799/10	70799	10	56	2		north	no	male	Yes	No	married	Yes	Rural	High	least	least	7.83773	4.60517	100	4.60517	4.09434	private	4.65396	4.65396	11.2533	2.99573
70803/10	70803	10	26	2	Basic Education	north	no	male	Yes	Yes	married	Yes	Rural	least	least	high	5.85515	4.60517	100	4.60517	5.56068	public	4.61512	4.64439	11.5758	4.55644
70808/10	70808	10	35	2		north	yes	male	Yes	No	married	Yes	Rural	least	least	high	9.20747	5.52146	900	6.80239	6.56527	private	4.61512	4.64439	11.552	3.44367
70812/10	70812	10	44	3		north	yes	female	Yes	No	married	No	Rural	least	least	least	10.15	7.38771	100	4.60517	2.48491	private	4.67283	4.64439	11.3674	4.2485
70814/10	70814	10	51	4	Secondary Education	north	no	female	Yes	Yes	Not married	Yes	Urban	least	least	high	6.66606	6.08678	100	4.60517	4.09434	public	4.65396	4.65396	10.923	4.44092
70825/10	70825	10	43	1	Basic Education	north	yes	male	Yes	No	married	No	Urban	High	least	high	9.81402	6.13123	100	4.60517	4.49981	public	5.29331	4.65396	11.2545	3.63759
70831/10	70831	10	30	2	Secondary Education	north	no	male	Yes	No	married	Yes	Urban	High	least	high	9.64518	4.94164	100	4.60517	4.09434	public	4.67283	4.66344	11.2478	5.60861
70832/10	70832	10	48	1		north	no	female	Yes	No	Not married	Yes	Rural	least	least	high	6.21315	4.60517	100	4.60517	4.2485	private	5.29331	4.90527	11.2588	3.62886
70834/10	70834	10	72	1		north	no	male	Yes	No	married	Yes	Rural	High	least	high	6.29679	5.1358	100	4.60517	4.70048	public	4.63473	4.63473	11.079	3.23522
70835/10	70835	10	25	1		north	yes	male	Yes	No	married	Yes	Rural	least	least	high	8.07646	4.60517	2980	7.99968	3.91202	public	4.61512	4.64439	11.218	3.44914
70836/10	70836	10	36	1		north	no	male	Yes	No	Not married	Yes	Rural	least	least	high	5.85902	4.60517	100	4.60517	6.41346	public	5.19296	4.61512	11.214	2.99573
70837/10	70837	10	37	1	Secondary Education	north	no	male	Yes	Yes	married	No	Rural	High	high	least	8.70355	4.60517	100	4.60517	5.07517	private	5.29331	4.67283	11.2492	6.21461
70838/10	70838	10	71	2		north	yes	female	Yes	Yes	Not married	Yes	Rural	least	high	high	6.96114	5.52146	100	4.60517	4.70048	public	4.63473	4.63473	11.3244	3.1958
70839/10	70839	10	40	1	Basic Education	north	no	female	Yes	No	married	No	Rural	least	least	least	9.5357	4.60517	100	4.60517	5.73657	private	5.19296	4.66344	11.3854	2.99573
70840/10	70840	10	74	1	Basic Education	north	no	male	Yes	No	Not married	Yes	Rural	High	least	high	6.54425	4.82831	100	4.60517	2.30259	private	5.04986	4.65396	11.2384	3.67648
70841/10	70841	10	38	1		north	yes	female	Yes	Yes	married	Yes	Rural	High	least	high	6.29009	4.60517	100	4.60517	5.07517	public	4.61512	4.66344	11.4719	4.18474
70842/10	70842	10	50	3		north	no	female	Yes	Yes	Not married	Yes	Rural	High	high	high	7.82881	4.60517	100	4.60517	4.49981	public	4.74493	4.70048	11.0885	3.59299
70843/10	70843	10	81	1		north	yes	male	Yes	No	married	No	Rural	least	least	high	7.87773	4.60517	100	4.60517	4.70048	public	5.1358	4.65396	11.21	3.4012
70845/10	70845	10	35	1		north	yes	male	Yes	Yes	married	Yes	Rural	High	least	high	7.74311	4.60517	100	4.60517	6.13123	public	5.24702	4.62497	11.1849	4.51642
70846/10	70846	10	34	1	Basic Education	north	yes	female	Yes	No	Not married	No	Rural	High	least	high	7.99133	4.60517	100	4.60517	4.70048	public	5.273	4.63473	11.2339	3.13549
70847/10	70847	10	42	1	Basic Education	north	no	male	Yes	No	Not married	Yes	Rural	High	least	high	6.94459	4.60517	700	6.55108	4.49981	public	5.19296	4.62497	11.1934	3.40366
70848/10	70848	10	87	1		north	no	male	Yes	Yes	Not married	Yes	Rural	High	least	high	6.18348	4.60517	100	4.60517	4.78749	private	5.28827	4.78749	11.3138	2.99573
70850/10	70850	10	63	1		north	no	female	Yes	No	Not married	Yes	Rural	least	high	high	6.52423	4.60517	100	4.60517	5.73657	public	4.65396	4.65396	11.2737	3.45388
70851/10	70851	10	34	1	Basic Education	north	no	male	Yes	No	married	No	Rural	least	least	high	7.20144	4.60517	100	4.60517	5.34711	public	4.65396	4.65396	11.2279	3.68888
70855/10	70855	10	58	2		north	no	female	Yes	No	Not married	Yes	Rural	High	high	least	8.32848	4.60517	100	4.60517	4.09434	public	4.61512	4.65396	11.2415	3.21888
70859/10	70859	10	39	3	Basic Education	north	yes	male	Yes	No	married	No	Rural	High	least	high	10.5685	6.32794	100	4.60517	3.68888	public	4.65396	4.70048	11.5058	4.96284
70861/10	70861	10	61	1		north	no	male	Yes	No	married	Yes	Rural	High	least	high	7.59986	6.21461	100	4.60517	4.70048	public	4.67283	4.74493	11.303	3.65661
70862/10	70862	10	24	2	Basic Education	north	no	male	Yes	No	married	No	Rural	High	least	high	10.8802	7.54961	48100	10.781	4.70048	public	4.65396	4.70048	11.2184	3.1958
70863/10	70863	10	48	2		north	no	male	Yes	No	married	No	Rural	least	least	high	6.40339	5.01063	100	4.60517	5.34711	public	4.67283	4.82831	11.275	2.99573
70864/10	70864	10	32	1	Basic Education	north	no	male	Yes	No	Not married	Yes	Rural	High	least	high	5.7378	4.60517	100	4.60517	5.07517	public	4.63473	4.64439	10.8843	2.99573
70866/10	70866	10	75	1		north	no	male	Yes	No	married	Yes	Rural	High	least	least	6.15802	4.60517	100	4.60517	5.34711	public	4.63473	4.63473	11.2229	2.99573
70868/10	70868	10	24	3	Basic Education	north	no	female	Yes	No	married	No	Rural	least	least	least	6.20233	5.52146	100	4.60517	5.73657	public	4.82028	4.66344	11.2671	3.21888
70869/10	70869	10	37	3	Basic Education	north	no	female	Yes	No	married	Yes	Rural	High	least	least	6.53338	4.60517	100	4.60517	2.35137	public	4.82028	4.67283	11.2097	2.99573
70872/10	70872	10	54	3		north	yes	male	Yes	No	Not married	Yes	Rural	High	least	high	9.65569	5.99146	100	4.60517	4.49981	public	4.66344	4.66344	11.212	3.13436
70875/10	70875	10	37	1	Basic Education	north	no	male	Yes	No	married	Yes	Rural	High	least	high	7.50956	6.68461	100	4.60517	4.94164	public	4.60517	4.66344	11.0441	2.99573
70876/10	70876	10	63	3		north	no	female	Yes	No	Not married	No	Rural	High	least	high	8.3144	6.80239	100	4.60517	3.91202	public	5.29331	4.63473	11.2552	2.99573
70879/10	70879	10	26	3		north	no	male	Yes	No	married	No	Rural	High	least	high	8.93355	4.60517	2980	7.99968	4.38203	public	4.61512	4.62497	11.2393	4.73635
70880/10	70880	10	24	2	Basic Education	north	yes	male	Yes	No	married	Yes	Rural	High	least	least	9.00607	4.60517	100	4.60517	4.70048	public	4.66344	4.65396	11.207	3.79404
70883/10	70883	10	61	1		north	yes	male	Yes	No	married	No	Rural	High	least	least	10.0293	4.60517	1300	7.17012	4.2485	public	4.66344	4.68213	11.2389	3.75198
70886/10	70886	10	82	1		north	yes	male	Yes	No	married	Yes	Rural	High	least	high	9.3958	5.70378	100	4.60517	2.30259	public	4.61512	4.70048	11.3037	3.70571
70889/10	70889	10	61	1		north	no	male	Yes	No	married	Yes	Rural	High	least	high	7.39149	5.99146	100	4.60517	4.38203	private	5.29331	4.65396	11.3204	2.99573
70891/10	70891	10	50	1	Basic Education	north	yes	male	Yes	No	married	Yes	Rural	High	least	high	7.58392	4.60517	100	4.60517	5.34711	public	5.20401	4.63473	11.1533	3.36881
70892/10	70892	10	30	3	Tertiary	north	no	male	Yes	Yes	married	No	Rural	least	least	least	8.9921	4.60517	7300	8.89563	3.4012	public	4.66344	4.66344	11.6761	3.91202
70894/10	70894	10	29	1	Basic Education	north	no	male	Yes	No	married	Yes	Rural	least	high	high	7.92366	4.60517	100	4.60517	3.21888	private	4.61512	4.67283	11.2258	2.99573
70895/10	70895	10	71	1		north	no	male	Yes	No	married	Yes	Rural	least	least	high	6.7392	6.10925	100	4.60517	2.3979	public	4.82028	4.66344	11.544	3.29983
70896/10	70896	10	22	1		north	no	male	Yes	No	married	Yes	Rural	least	least	high	6.52742	4.60517	100	4.60517	5.34711	public	4.60517	4.7362	11.8753	2.99573
70901/10	70901	10	48	2		north	yes	female	Yes	No	married	No	Rural	High	least	least	9.55334	4.60517	100	4.60517	3.4012	public	4.61512	4.63473	11.2436	3.68122
70902/10	70902	10	56	3		north	no	male	Yes	No	married	No	Rural	High	least	least	9.68804	5.70378	4300	8.36637	5.34711	public	5.29331	4.65396	11.1141	2.99573
70921/10	70921	10	28	4	Tertiary	north	no	male	Yes	Yes	married	No	Urban	least	high	high	8.41735	4.60517	3700	8.21609	4.70048	public	4.60517	4.70048	11.3754	3.55535
70928/10	70928	10	38	1		north	no	male	Yes	No	married	Yes	Rural	least	least	least	6.58262	4.60517	100	4.60517	5.34711	public	4.61512	4.66344	11.1997	4.29897
70931/10	70931	10	47	1		north	no	male	Yes	No	married	Yes	Rural	least	least	least	7.06865	5.70378	100	4.60517	5.34711	public	4.61512	4.68213	11.25	4.78749
70932/10	70932	10	86	1		north	no	male	No	No	married	Yes	Rural	least	least	least	8.16728	4.60517	100	4.60517	3.91202	public	4.60517	4.82028	11.2774	4.2485
70934/10	70934	10	26	1		north	no	male	Yes	No	married	Yes	Rural	least	least	least	5.8432	4.60517	100	4.60517	5.07517	public	4.61512	4.64439	11.1027	3.68888
70935/10	70935	10	71	1		north	no	male	No	No	married	Yes	Rural	High	least	least	8.20129	4.60517	100	4.60517	5.34711	public	4.61512	4.68213	11.2319	3.4012
70939/10	70939	10	70	1		north	no	male	Yes	No	married	Yes	Rural	least	least	high	7.99794	6.23441	100	4.60517	3.68888	public	4.67283	4.66344	11.2247	4.59365
70940/10	70940	10	24	1		north	no	male	Yes	No	Not married	Yes	Rural	least	least	high	6.81076	4.60517	100	4.60517	5.56068	public	4.61512	4.62497	11.2153	4.00733
70943/10	70943	10	37	1		north	no	male	Yes	No	Not married	Yes	Rural	least	least	high	9.4217	4.60517	100	4.60517	2.3979	public	4.61512	4.70048	11.2328	4.75359
70944/10	70944	10	39	2		north	yes	male	Yes	No	married	Yes	Rural	High	least	least	8.05721	4.60517	100	4.60517	4.09434	public	4.60517	4.7185	11.2836	3.55535
70945/10	70945	10	35	1		north	no	male	Yes	Yes	married	Yes	Rural	least	least	high	7.45928	4.60517	100	4.60517	4.94164	public	4.65396	4.65396	11.3362	3.34204
70946/10	70946	10	37	1		north	no	female	Yes	No	married	Yes	Rural	least	high	high	8.51529	5.52146	100	4.60517	4.38203	public	5.29331	4.68213	11.3631	3.03975
70948/10	70948	10	57	2		north	yes	male	Yes	Yes	married	Yes	Rural	least	least	least	8.55203	4.61512	100	4.60517	2.48491	public	4.64439	4.64439	11.2809	4.09434
70949/10	70949	10	58	1		north	yes	male	Yes	Yes	married	No	Rural	least	least	least	9.25413	4.60517	100	4.60517	2.99573	public	5.01063	4.63473	11.2327	3.55535
70950/10	70950	10	45	3	Basic Education	north	no	male	Yes	No	Not married	Yes	Rural	least	least	high	6.72651	4.60517	100	4.60517	4.09434	public	5.29331	4.63473	11.2326	3.45388
70951/10	70951	10	39	1		north	yes	male	Yes	No	married	Yes	Rural	High	least	high	7.15993	4.60517	100	4.60517	3.4012	public	4.70048	4.68213	11.2707	6.11995
70955/10	70955	10	38	1	Basic Education	north	no	male	Yes	No	married	No	Rural	least	high	high	7.3462	4.60517	100	4.60517	2.3979	public	4.61512	4.66344	11.0972	4.38203
70961/10	70961	10	36	1		north	no	male	Yes	No	Not married	Yes	Rural	least	high	least	7.78835	4.60517	100	4.60517	4.70048	public	4.64439	4.63473	11.2852	4.38203
70962/10	70962	10	58	2	Secondary Education	north	no	male	Yes	Yes	married	Yes	Rural	least	least	high	9.46608	4.60517	100	4.60517	3.4012	public	4.60517	4.63473	11.373	3.91202
70964/10	70964	10	64	1		north	no	female	No	No	Not married	Yes	Rural	least	least	least	7.45177	4.60517	100	4.60517	5.34711	public	4.82028	4.60517	11.5351	3.09104
70965/10	70965	10	46	1		north	no	male	Yes	No	married	Yes	Rural	least	least	high	7.80105	4.60517	100	4.60517	4.86754	public	4.67283	4.70048	11.3177	2.99573
70967/10	70967	10	64	2		north	yes	male	No	No	married	Yes	Rural	least	high	least	8.43148	6.39693	100	4.60517	5.34711	public	4.61512	4.68213	11.2948	3.08191
70970/10	70970	10	56	2		north	yes	male	Yes	No	Not married	Yes	Rural	least	high	least	7.95418	5.29832	100	4.60517	4.70048	public	5.28827	4.70048	11.2723	3.29022
70972/10	70972	10	48	2	Secondary Education	north	yes	male	Yes	Yes	married	No	Rural	least	least	least	9.68298	4.78749	7300	8.89563	4.70048	public	4.70048	4.70048	11.4146	4.03954
70973/10	70973	10	58	1		north	no	male	Yes	No	Not married	No	Rural	least	high	least	8.09722	5.59842	100	4.60517	4.86754	public	5.29331	4.68213	11.391	3.04452
70974/10	70974	10	50	1		north	no	male	Yes	No	married	Yes	Rural	least	least	least	7.726	4.60517	100	4.60517	4.2485	public	5.29331	4.68213	11.3546	3.4012
70975/10	70975	10	40	1		north	no	male	Yes	No	married	Yes	Rural	least	least	high	6.65022	4.60517	100	4.60517	5.34711	public	5.19296	4.65396	11.2806	3.08891
70979/10	70979	10	30	5	Tertiary	north	no	male	Yes	No	married	No	Rural	least	least	high	10.0014	4.60517	21700	9.98507	5.34711	public	4.60517	4.70048	11.3987	4.54228
70981/10	70981	10	27	1		north	no	male	Yes	No	married	Yes	Rural	High	least	high	6.07078	4.60517	100	4.60517	4.70048	public	4.61512	5.53733	11.5152	3.68888
70984/10	70984	10	45	1		north	yes	female	Yes	No	married	No	Rural	High	least	high	7.29614	5.24702	100	4.60517	2.30259	public	4.60517	4.68213	11.2256	3.16182
70985/10	70985	10	80	1		north	no	male	Yes	No	married	Yes	Rural	least	least	high	7.42574	4.60517	100	4.60517	4.70048	public	4.62497	5.90263	11.2327	3.63881
70989/10	70989	10	57	1		north	no	female	No	No	Not married	Yes	Rural	High	least	high	7.26683	4.60517	100	4.60517	4.70048	public	4.61512	5.66988	11.3141	4.46762
70990/10	70990	10	35	1		north	no	male	Yes	No	married	Yes	Rural	least	least	high	7.0671	4.60517	100	4.60517	4.70048	public	4.61512	4.78749	11.2645	3.4012
70994/10	70994	10	41	1	Basic Education	north	no	male	Yes	Yes	married	No	Rural	least	high	least	7.30955	4.60517	100	4.60517	5.34711	public	4.60517	4.7185	11.2151	2.99573
70995/10	70995	10	44	1	Basic Education	north	no	male	Yes	No	married	Yes	Rural	High	least	high	8.30162	4.60517	100	4.60517	4.09434	public	4.61512	5.17048	11.2355	3.6147
70996/10	70996	10	60	1	Secondary Education	north	yes	male	Yes	No	married	No	Rural	least	least	least	9.05993	4.60517	100	4.60517	4.86754	public	4.61512	5.79301	11.2047	3.22207
70997/10	70997	10	50	1		north	no	male	Yes	No	married	Yes	Rural	High	least	high	7.24112	4.60517	100	4.60517	4.70048	public	4.61512	5.79301	11.2246	3.21888
70998/10	70998	10	73	4		north	yes	male	Yes	No	married	No	Rural	High	least	high	8.55221	4.60517	100	4.60517	2.70805	public	4.82028	4.66344	11.2254	3.21888
70999/10	70999	10	36	2	Basic Education	north	yes	male	Yes	No	married	Yes	Rural	High	least	high	9.34715	5.07517	9700	9.17988	5.1358	public	4.61512	5.36598	11.2263	3.21888
70051/11	70051	11	48	2	Basic Education	south	no	male	Yes	Yes	married	No	Rural	least	least	high	10.4275	4.60517	3700	8.21609	3.4012	private	4.66344	4.66344	11.3158	2.99573
70062/11	70062	11	47	3	Secondary Education	south	no	male	Yes	Yes	Not married	Yes	Rural	least	least	high	11.9059	4.60517	100	4.60517	3.4012	public	4.82028	4.64439	11.7299	4.2485
70069/11	70069	11	49	2	Basic Education	south	no	female	Yes	Yes	Not married	No	Rural	least	least	high	10.0254	4.60517	21700	9.98507	3.68888	public	4.63473	4.68213	11.2169	6.25383
70078/11	70078	11	43	5	Basic Education	south	no	male	Yes	No	married	No	Rural	High	high	high	10.4469	4.60517	5100	8.537	5.73657	public	4.61512	4.63473	11.2484	2.99573
70084/11	70084	11	69	1	Secondary Education	south	no	male	No	No	married	Yes	Rural	High	high	least	7.389	4.60517	100	4.60517	6.75693	public	4.60517	4.70953	11.1655	4.12791
70086/11	70086	11	82	2		south	no	male	Yes	No	married	Yes	Rural	least	high	least	8.7373	4.60517	3100	8.03916	4.70048	public	4.61512	4.70048	10.1861	3.68888
70091/11	70091	11	37	3	Basic Education	south	no	male	Yes	Yes	Not married	No	Rural	least	least	high	5.8331	4.60517	100	4.60517	4.09434	public	4.63473	4.66344	11.2158	3.68888
70096/11	70096	11	40	2	Basic Education	south	no	male	Yes	Yes	Not married	No	Rural	least	least	high	6.27022	4.60517	100	4.60517	2.99573	public	4.64439	4.70048	11.3468	4.60517
70127/11	70127	11	58	2		south	no	male	Yes	Yes	married	Yes	Urban	least	least	high	9.5484	4.60517	100	4.60517	3.68888	private	4.60517	4.70048	11.2989	5.39363
70149/11	70149	11	68	1		south	no	female	Yes	No	Not married	Yes	Rural	least	least	high	9.38331	6.10925	10900	9.29652	2.70805	public	4.67283	4.66344	11.6498	3.91202
70151/11	70151	11	75	3	Secondary Education	south	no	male	Yes	No	married	Yes	Rural	least	least	high	9.80273	4.60517	100	4.60517	4.00733	public	4.82028	4.65396	11.3594	4.70048
70152/11	70152	11	45	1	Basic Education	south	no	male	Yes	No	married	Yes	Rural	least	least	high	6.66635	4.60517	100	4.60517	3.55535	public	4.67283	4.68213	11.2237	3.72814
70156/11	70156	11	25	5	Basic Education	south	no	female	Yes	No	married	Yes	Rural	least	least	least	10.024	5.29832	100	4.60517	4.78749	public	4.61512	4.65396	11.3748	4.2485
70165/11	70165	11	72	3	Basic Education	south	no	female	Yes	No	Not married	Yes	Rural	least	least	high	7.61741	6.34564	100	4.60517	3.4012	public	4.61512	4.61512	11.2521	3.73767
70166/11	70166	11	38	3	Basic Education	south	no	male	Yes	Yes	married	Yes	Rural	least	least	least	11.5127	4.60517	100	4.60517	3.4012	public	4.61512	4.65396	11.2157	3.4012
70169/11	70169	11	35	4	Basic Education	south	no	male	Yes	No	Not married	Yes	Rural	least	least	least	6.75676	4.60517	100	4.60517	4.70048	public	4.61512	4.63473	11.2456	3.10271
70170/11	70170	11	20	5	Basic Education	south	no	male	Yes	No	Not married	No	Rural	High	least	least	8.6755	5.01063	100	4.60517	2.99573	public	4.61512	4.62497	11.2733	3.5841
70174/11	70174	11	28	2	Basic Education	south	no	male	Yes	No	married	No	Rural	least	least	least	10.444	5.59842	100	4.60517	5.07517	public	4.61512	4.65396	11.496	3.55535
70176/11	70176	11	50	5	Basic Education	south	no	male	Yes	No	married	No	Rural	least	high	least	11.9233	6.65286	1540	7.33954	4.09434	public	4.61512	4.66344	12.2487	3.55535
70177/11	70177	11	34	3	Basic Education	south	no	male	Yes	Yes	married	Yes	Rural	least	least	least	10.9914	4.60517	2500	7.82405	3.91202	public	4.82028	4.70048	11.3442	4.2485
70183/11	70183	11	47	2	Secondary Education	south	no	male	Yes	Yes	married	Yes	Rural	least	least	high	9.75221	4.60517	100	4.60517	3.4012	public	4.82028	4.68213	11.3274	4.38203
70190/11	70190	11	39	4		south	no	male	Yes	No	Not married	Yes	Rural	least	least	least	7.48321	6.23441	100	4.60517	3.21888	public	4.66344	4.64439	11.0669	3.21888
70191/11	70191	11	35	1	Basic Education	south	no	male	Yes	No	married	No	Rural	least	least	high	4.60517	4.60517	100	4.60517	4.70048	public	4.63473	4.70048	11.2448	3.21888
70296/11	70296	11	77	4		south	no	female	No	Yes	Not married	Yes	Rural	least	least	least	8.14128	4.60517	100	4.60517	6.23441	public	5.26786	4.64439	10.8968	6.42972
70302/11	70302	11	28	3	Basic Education	south	yes	female	Yes	No	Not married	No	Rural	least	least	least	11.5243	4.60517	100	4.60517	4.49981	public	4.61512	4.68213	12.0582	5.39363
70312/11	70312	11	60	1	Secondary Education	south	no	male	Yes	No	married	Yes	Urban	High	least	high	9.28767	6.80239	100	4.60517	4.09434	private	4.61512	4.94164	11.2714	4.00733
70320/11	70320	11	77	2		north	no	male	Yes	No	married	Yes	Urban	High	least	high	8.60331	4.60517	3076	8.03139	5.34711	public	4.61512	4.64439	11.2262	3.09104
70329/11	70329	11	35	2	Basic Education	south	yes	male	Yes	No	married	Yes	Urban	High	least	high	9.24538	4.60517	100	4.60517	4.70048	public	4.61512	4.62497	11.2387	2.99573
70332/11	70332	11	72	1	Basic Education	south	no	male	Yes	No	married	Yes	Urban	least	least	least	10.9542	4.60517	100	4.60517	4.2485	private	4.61512	4.82028	11.4785	3.4012
70338/11	70338	11	26	5	Basic Education	south	no	male	Yes	No	Not married	Yes	Rural	least	least	least	9.36478	4.60517	4420	8.3939	4.86754	private	4.61512	4.65396	11.26	3.21888
70347/11	70347	11	56	2		south	no	female	Yes	No	married	Yes	Rural	least	least	high	6.65134	4.60517	100	4.60517	2.3979	private	4.61512	4.65396	11.3419	5.39363
70360/11	70360	11	27	5	Basic Education	south	no	male	Yes	No	Not married	No	Urban	least	least	least	8.83485	4.60517	100	4.60517	6.34564	private	4.61512	4.62497	11.0073	3.4012
70362/11	70362	11	46	2	Secondary Education	south	no	female	Yes	No	Not married	Yes	Rural	High	least	high	6.80182	6.36303	100	4.60517	3.4012	public	4.61512	4.65396	11.2186	3.79146
70363/11	70363	11	69	1	Basic Education	south	no	female	Yes	No	Not married	Yes	Rural	least	least	high	9.00685	7.79317	100	4.60517	4.09434	private	4.61512	4.70953	11.245	3.91202
70367/11	70367	11	59	1	Secondary Education	south	yes	male	Yes	No	married	Yes	Rural	High	least	high	7.4	4.60517	1180	7.07327	2.30259	private	4.61512	4.70048	11.2111	3.58352
70368/11	70368	11	60	2	Secondary Education	south	yes	male	Yes	No	married	No	Rural	least	least	high	8.27374	6.06379	100	4.60517	5.34711	public	4.61512	4.66344	11.2208	4.60517
70372/11	70372	11	57	1		south	yes	female	Yes	Yes	Not married	Yes	Rural	least	least	least	7.97132	6.38012	100	4.60517	4.09434	public	4.61512	4.63473	11.1847	2.99573
70375/11	70375	11	42	1	Basic Education	south	no	male	Yes	No	married	No	Rural	least	high	least	10.8998	4.60517	100	4.60517	4.09434	private	4.61512	4.70048	11.2348	3.29584
70381/11	70381	11	46	1		south	no	male	Yes	No	married	Yes	Rural	least	high	least	8.38898	4.60517	100	4.60517	5.07517	public	4.61512	4.68213	11.3122	3.4012
70391/11	70391	11	33	2	Tertiary	south	yes	male	Yes	Yes	married	No	Rural	least	least	high	9.50895	4.60517	100	4.60517	3.68888	public	4.61512	4.74493	11.2853	3.91202
70393/11	70393	11	51	2	Secondary Education	south	yes	female	Yes	No	Not married	Yes	Rural	least	least	high	8.29638	7.39633	100	4.60517	3.68888	public	4.61512	4.64439	11.2352	3.68888
70401/11	70401	11	69	3	Secondary Education	south	yes	female	Yes	Yes	Not married	Yes	Urban	least	least	least	6.99837	4.60517	100	4.60517	2.99573	public	4.61512	4.62497	11.3463	3.45388
70403/11	70403	11	40	2		south	no	male	Yes	No	Not married	Yes	Urban	High	least	high	6.56506	4.60517	100	4.60517	4.70048	private	4.82028	4.64439	11.2113	3.73369
70418/11	70418	11	53	3	Secondary Education	south	no	male	Yes	No	married	Yes	Urban	High	least	least	9.57434	4.60517	100	4.60517	5.73657	private	4.61512	4.78749	11.1732	4.09434
70432/11	70432	11	68	5	Basic Education	south	yes	male	Yes	Yes	married	Yes	Urban	least	high	high	9.2546	4.60517	100	4.60517	4.70048	private	4.61512	4.68213	11.2285	3.4012
70447/11	70447	11	50	2		south	no	female	Yes	No	Not married	Yes	Rural	High	least	least	7.14395	4.60517	100	4.60517	4.70048	public	4.61512	4.70048	11.1475	2.99573
70455/11	70455	11	48	2	Basic Education	south	no	male	Yes	No	married	No	Rural	High	least	high	9.81109	4.60517	100	4.60517	6.23441	public	4.86754	4.66344	11.1575	3.60822
70464/11	70464	11	41	1	Basic Education	south	no	female	Yes	No	Not married	Yes	Rural	High	least	high	7.40611	4.60517	100	4.60517	5.8861	public	4.86754	4.66344	11.1593	2.99573
70470/11	70470	11	51	5	Secondary Education	south	yes	female	Yes	No	Not married	No	Rural	High	least	high	11.6085	4.94164	100	4.60517	3.91202	public	4.61512	4.66344	11.4635	4.2485
70473/11	70473	11	46	4	Secondary Education	south	yes	male	Yes	Yes	married	No	Rural	least	least	least	11.0394	6.22456	100	4.60517	4.70048	public	4.61512	4.70048	11.1907	4.2485
70475/11	70475	11	64	1	Secondary Education	south	yes	male	Yes	No	married	Yes	Rural	least	high	high	9.21183	5.56068	100	4.60517	5.79909	public	4.61512	4.65396	11.1845	3.01723
70478/11	70478	11	59	5	Secondary Education	south	yes	male	Yes	Yes	married	Yes	Rural	High	least	high	15.0305	4.60517	8500	9.04782	4.70048	public	4.61512	4.7185	15.048	2.99573
70489/11	70489	11	44	4		south	yes	female	Yes	No	Not married	No	Rural	High	least	least	9.03688	6.13123	100	4.60517	2.99573	public	4.61512	4.65396	11.2023	3.29584
70496/11	70496	11	61	3	Secondary Education	south	yes	male	Yes	No	married	No	Rural	least	least	high	10.7981	6.21461	27172	10.2099	4.09434	public	4.61512	4.7185	11.2146	2.99573
70498/11	70498	11	75	3	Basic Education	south	yes	male	Yes	No	Not married	Yes	Rural	least	least	high	6.95024	4.60517	100	4.60517	4.09434	public	4.61512	4.62497	11.4059	3.4012
70571/11	70571	11	49	4	Secondary Education	south	no	male		No	married	No	Urban	least	least	least	9.44699	4.60517	100	4.60517	2.30259	private	4.61512	4.70048	11.2722	4.2485
70572/11	70572	11	35	2		south	no	male	Yes	No	married	Yes	Rural	least	high	least	7.98016	4.60517	100	4.60517	5.34711	public	4.61512	4.7185	11.3328	3.80666
70575/11	70575	11	34	1		south	no	female	Yes	No	Not married	Yes	Rural	least	least	high	6.84199	4.60517	100	4.60517	2.77259	private	4.67283	4.70048	11.3933	2.99573
70576/11	70576	11	60	5		south	no	female	Yes	No	Not married	Yes	Rural	least	least	high	6.95249	4.60517	100	4.60517	4.86754	public	5.29331	4.66344	11.4176	2.99573
70577/11	70577	11	51	3	Secondary Education	south	no	male	Yes	No	married	Yes	Rural	least	least	least	8.72213	4.60517	5860	8.67591	4.17439	public	4.67283	4.66344	11.2183	4.49981
70578/11	70578	11	62	3	Secondary Education	south	no	male	Yes	Yes	married	Yes	Rural	least	high	least	8.80392	7.93738	100	4.60517	3.4012	public	4.67283	4.65396	10.3558	2.99573
70579/11	70579	11	37	3	Secondary Education	south	no	male	Yes	No	Not married	Yes	Rural	least	high	high	7.80061	4.60517	100	4.60517	3.68888	public	5.29331	4.63473	11.2102	3.21888
70587/11	70587	11	55	3	Secondary Education	south	no	female	Yes	Yes	Not married	Yes	Rural	least	least	high	4.60517	4.60517	100	4.60517	5.01063	public	5.29331	4.64439	11.4104	3.21888
70590/11	70590	11	70	5	Secondary Education	south	no	male	Yes	Yes	married	Yes	Rural	least	high	high	8.97953	6.65929	100	4.60517	4.86754	public	4.67283	4.63473	11.1757	3.68888
70591/11	70591	11	54	1	Secondary Education	south	no	male	Yes	Yes	married	Yes	Rural	least	least	least	9.37651	4.60517	100	4.60517	5.56068	public	4.65396	4.67283	11.317	2.99573
70593/11	70593	11	60	5		south	no	male	Yes	No	married	No	Rural	least	least	least	4.60517	4.60517	100	4.60517	5.73657	public	4.63473	4.62497	11.26	3.68888
70595/11	70595	11	38	2	Basic Education	south	no	male	Yes	Yes	married	Yes	Rural	least	high	high	8.02119	4.60517	100	4.60517	4.70048	public	4.67283	4.74493	11.2223	4.2485
70602/11	70602	11	37	2	Basic Education	south	yes	male	Yes	No	married	Yes	Rural	High	high	high	9.58394	4.60517	100	4.60517	6.23441	public	4.61512	4.74493	11.2988	5.26094
70603/11	70603	11	62	3	Secondary Education	south	no	male	Yes	No	married	No	Rural	least	least	high	9.70792	5.29832	100	4.60517	3.80666	public	4.61512	4.65396	11.2557	3.13549
70607/11	70607	11	45	1		south	no	male	Yes	No	married	No	Rural	least	least	high	6.49731	4.60517	100	4.60517	4.70048	public	4.67283	4.70048	11.8742	4.09434
70611/11	70611	11	33	2		south	no	male	Yes	No	married	No	Rural	least	least	least	7.33954	4.60517	1540	7.33954	4.2485	public	4.67283	4.63473	9.60681	4.08026
70614/11	70614	11	66	4	Secondary Education	south	no	female	Yes	No	Not married	Yes	Rural	High	least	least	7.59523	4.60517	100	4.60517	5.8861	public	4.63473	4.63473	11.3354	3.21888
70618/11	70618	11	51	2	Secondary Education	south	no	male	Yes	Yes	married	Yes	Rural	least	high	high	9.69557	6.01616	4900	8.49699	5.73657	public	4.67283	4.70048	11.3673	3.40867
70619/11	70619	11	53	3		south	yes	female	Yes	No	Not married	No	Rural	least	high	high	9.51632	6.32794	100	4.60517	4.2485	public	4.67283	4.63473	11.2891	3.5215
70629/11	70629	11	37	5	Basic Education	south	no	male	No	Yes	married	No	Urban	least	least	high	8.97462	4.60517	7900	8.97462	2.99573	private	4.67283	4.63473	11.3963	3.4012
70641/11	70641	11	41	3	Secondary Education	south	no	male	Yes	Yes	married	Yes	Urban	least	least	high	11.499	4.60517	100	4.60517	6.01616	public	4.63473	4.70048	11.0398	3.68888
70642/11	70642	11	67	2	Tertiary	south	no	male	Yes	Yes	married	No	Urban	least	least	high	10.6101	7.17012	100	4.60517	4.2485	public	4.61512	4.67283	11.2468	3.21888
70649/11	70649	11	54	4	Secondary Education	south	no	male	Yes	Yes	married	Yes	Urban	least	least	high	11.6547	4.60517	100	4.60517	2.30259	private	4.61512	4.67283	11.1294	4.94164
70651/11	70651	11	47	1	Secondary Education	south	no	male	Yes	Yes	married	No	Urban	least	least	high	6.88755	4.60517	100	4.60517	5.34711	public	4.61512	4.66344	11.2524	3.59986
70667/11	70667	11	32	1	Basic Education	south	no	male	Yes	No	married	Yes	Rural	least	high	least	8.94257	4.60517	100	4.60517	3.80666	public	4.61512	4.67283	11.2308	3.4012
70670/11	70670	11	72	3		south	no	female	No	No	married	Yes	Rural	least	least	least	8.54259	4.60517	100	4.60517	3.68888	public	4.61512	4.66344	10.4266	3.4012
70673/11	70673	11	40	3	Basic Education	south	no	male	Yes	No	married	Yes	Rural	least	least	high	8.55134	4.60517	100	4.60517	4.09434	public	4.82028	4.70048	11.2601	5.24702
70674/11	70674	11	30	4	Basic Education	south	no	male	Yes	Yes	Not married	No	Rural	least	least	least	6.95655	4.60517	100	4.60517	3.91202	public	4.61512	4.62497	11.3572	3.21888
70675/11	70675	11	83	2	Basic Education	south	no	male	Yes	Yes	married	No	Rural	least	least	least	9.68625	4.60517	100	4.60517	5.07517	public	4.61512	4.63473	11.4316	3.38711
70676/11	70676	11	60	2		south	no	female	Yes	Yes	Not married	Yes	Rural	least	least	high	5.97239	4.60517	100	4.60517	4.70048	public	4.67283	4.62497	11.4402	3.26835
70679/11	70679	11	48	3	Secondary Education	south	no	male	Yes	Yes	married	No	Rural	least	least	least	10.8378	4.60517	1060	6.96602	2.99573	public	4.61512	4.69135	11.3022	4.42683
70682/11	70682	11	39	5	Basic Education	south	no	female	Yes	Yes	Not married	Yes	Rural	High	high	least	9.33383	4.60517	100	4.60517	5.34711	private	4.61512	4.65396	11.2679	2.99573
70684/11	70684	11	30	1	Basic Education	south	no	female	Yes	No	Not married	Yes	Rural	High	least	high	8.21609	4.60517	100	4.60517	5.07517	public	4.61512	4.69135	11.201	3.68888
70685/11	70685	11	30	1		south	no	male	Yes	No	Not married	Yes	Rural	least	least	least	7.11882	4.60517	100	4.60517	2.3979	public	4.67283	4.63473	11.0586	3.13089
70690/11	70690	11	36	4		south	yes	male	Yes	No	married	No	Rural	least	least	least	9.85199	4.60517	100	4.60517	5.73657	private	4.61512	4.66344	10.8947	4.04366
70691/11	70691	11	62	2		south	no	female	Yes	No	married	Yes	Rural	least	least	high	8.44964	7.24423	100	4.60517	4.70048	public	4.61512	4.63473	11.3017	3.25566
70700/11	70700	11	48	1		south	no	female	Yes	No	Not married	Yes	Rural	High	least	high	7.83152	6.21461	100	4.60517	4.70048	public	4.64439	4.66344	10.6557	3.38764
70702/11	70702	11	34	1		south	no	female	Yes	No	Not married	No	Rural	least	least	high	7.48984	6.68461	100	4.60517	5.73657	public	4.61512	4.70048	11.3349	5.7525
70716/11	70716	11	44	5	Secondary Education	north	no	male	Yes	No	married	No	Urban	least	least	high	9.98902	4.60517	4900	8.49699	5.34711	public	4.61512	4.68213	11.3527	4.09434
70719/11	70719	11	29	5	Basic Education	north	no	female	Yes	Yes	Not married	Yes	Urban	least	least	least	10.2257	4.60517	100	4.60517	4.09434	public	4.70048	4.62497	11.387	3.4012
70720/11	70720	11	35	3	Basic Education	north	no	male	Yes	No	married	No	Urban	least	high	high	8.37173	4.60517	100	4.60517	3.91202	public	4.66344	4.70048	10.5666	5.30768
70732/11	70732	11	55	2		north	no	male	Yes	No	married	Yes	Urban	least	least	least	9.46846	7.43838	100	4.60517	5.07517	public	4.63473	4.64439	10.9346	4.00733
70736/11	70736	11	55	1		north	no	male	Yes	No	married	No	Urban	High	least	high	9.5341	4.60517	100	4.60517	5.07517	public	4.66344	4.7185	11.1759	3.21888
70744/11	70744	11	29	4	Tertiary	north	no	male	No	Yes	married	Yes	Urban	least	least	least	7.95426	4.60517	2620	7.87093	5.07517	private	4.62497	4.62497	11.2139	4.2485
70748/11	70748	11	80	1		north	no	male	Yes	No	married	No	Rural	least	least	least	7.59324	7.00307	100	4.60517	6.56527	public	4.67283	4.67283	11.2361	3.17805
70759/11	70759	11	78	2		north	yes	male	Yes	No	married	Yes	Rural	High	least	least	8.61092	4.60517	100	4.60517	6.23441	public	4.68213	4.64439	11.313	3.19663
70766/11	70766	11	30	2	Basic Education	north	yes	male	Yes	No	married	Yes	Rural	High	high	high	7.08042	5.29832	100	4.60517	5.34711	public	4.70048	4.68213	11.2078	3.37475
70769/11	70769	11	45	4	Secondary Education	north	yes	male	Yes	No	Not married	Yes	Rural	least	high	least	8.78971	4.60517	100	4.60517	2.30259	public	4.61512	4.64439	11.2229	6.04025
70782/11	70782	11	68	1		north	no	male	Yes	No	married	Yes	Rural	least	least	high	8.11662	4.60517	100	4.60517	2.35137	public	4.60517	4.68213	11.9085	4.08026
70783/11	70783	11	40	1		north	yes	male	Yes	No	married	Yes	Rural	High	least	high	8.25535	5.29832	100	4.60517	6.69703	private	4.82028	5.63479	11.3938	4.43082
70831/11	70831	11	77	2		north	yes	male	Yes	No	married	No	Urban	High	least	least	8.76673	6.55108	100	4.60517	3.68888	public	4.67283	4.67283	11.238	5.40333
70834/11	70834	11	66	1		north	yes	male	Yes	Yes	married	Yes	Rural	High	least	high	7.2159	4.60517	100	4.60517	4.49981	public	4.65396	4.65396	11.1324	3.23849
70835/11	70835	11	56	1		north	no	female	Yes	No	Not married	Yes	Rural	least	least	high	7.64297	4.60517	100	4.60517	4.78749	public	4.61512	4.70048	11.2463	3.49709
70836/11	70836	11	51	1		north	yes	male	Yes	No	married	Yes	Rural	least	least	high	8.74147	4.60517	100	4.60517	5.34711	public	5.28827	4.65396	11.2111	2.99573
70837/11	70837	11	25	1	Basic Education	north	no	male	Yes	Yes	married	No	Rural	High	least	least	7.88753	4.60517	100	4.60517	5.07517	public	5.29331	4.65396	11.1908	3.31419
70838/11	70838	11	44	1	Secondary Education	north	yes	male	Yes	Yes	married	Yes	Rural	least	least	high	7.32103	5.59842	100	4.60517	4.86754	public	4.65396	4.65396	11.3691	3.17913
70841/11	70841	11	54	1		north	yes	male	Yes	No	married	Yes	Rural	High	least	high	7.95697	4.60517	100	4.60517	4.2485	public	4.61512	4.69135	11.2452	4.12173
70842/11	70842	11	72	1		north	no	female	Yes	Yes	Not married	Yes	Rural	High	least	high	6.97527	4.60517	100	4.60517	4.38203	public	4.64439	4.63473	11.1172	3.79207
70847/11	70847	11	58	1	Tertiary	north	no	male	Yes	No	married	No	Rural	High	least	least	10.5666	4.60517	31300	10.3514	4.70048	public	5.19296	4.65396	11.2015	3.81158
70850/11	70850	11	30	1		north	no	male	Yes	Yes	married	Yes	Rural	least	least	least	9.30093	4.78749	100	4.60517	4.09434	public	4.66344	4.63473	11.2785	3.47738
70851/11	70851	11	29	1	Basic Education	north	no	male	Yes	No	married	No	Rural	least	least	high	9.63687	4.60517	100	4.60517	5.07517	public	4.64439	4.68213	11.1775	3.68888
70855/11	70855	11	26	4	Tertiary	north	no	male	Yes	No	married	No	Rural	High	least	least	9.69111	4.60517	100	4.60517	4.09434	public	4.60517	4.64439	11.335	3.91202
70856/11	70856	11	64	5	Secondary Education	north	no	male	Yes	No	married	No	Rural	least	least	high	8.76006	5.96615	100	4.60517	4.78749	public	4.67283	4.62497	11.2353	3.68888
70859/11	70859	11	37	1	Basic Education	north	yes	male	Yes	No	married	Yes	Rural	High	least	high	7.00661	4.60517	100	4.60517	4.70048	public	4.70048	4.78749	11.506	3.13549
70861/11	70861	11	33	2	Secondary Education	north	no	male	Yes	No	married	No	Rural	least	least	least	9.06376	4.60517	3100	8.03916	5.34711	public	4.66344	4.7185	11.2804	3.91202
70862/11	70862	11	70	1		north	no	female	Yes	No	Not married	No	Rural	High	least	high	7.4503	7.28619	100	4.60517	5.73657	public	4.65396	4.70048	11.1763	3.16246
70863/11	70863	11	44	2		north	no	male	Yes	No	married	Yes	Rural	High	least	high	8.64557	6.47697	4420	8.3939	5.34711	private	4.67283	4.70048	11.2803	2.99573
70864/11	70864	11	72	1		north	no	female	Yes	No	Not married	Yes	Rural	High	least	high	6.10856	4.60517	100	4.60517	5.07517	public	4.64439	4.65396	11.0468	2.99573
70867/11	70867	11	26	1	Basic Education	north	no	male	Yes	No	married	Yes	Rural	High	least	high	7.29254	4.60517	100	4.60517	5.34711	public	4.64439	4.66344	11.2302	3.23849
70869/11	70869	11	48	1		north	no	male	Yes	No	married	Yes	Rural	least	least	high	6.82591	4.70048	100	4.60517	5.73657	public	4.82028	4.64439	11.2189	3.06338
70871/11	70871	11	54	2		north	yes	male	Yes	Yes	married	Yes	Rural	least	least	high	6.80246	5.52146	100	4.60517	5.43808	public	4.78749	4.94164	11.2151	3.55535
70872/11	70872	11	60	1	Basic Education	north	no	male	Yes	No	married	Yes	Rural	High	least	high	7.07387	4.60517	100	4.60517	4.86754	public	4.61512	4.62497	11.2016	3.27299
70875/11	70875	11	62	1		north	no	male	Yes	No	married	Yes	Rural	High	least	least	6.88833	5.43808	100	4.60517	4.86754	public	5.29331	4.64439	11.0125	2.99573
70879/11	70879	11	52	4		north	yes	male	Yes	No	married	Yes	Rural	High	least	least	9.65399	4.60517	100	4.60517	5.34711	public	4.65396	4.65396	11.2354	4.86753
70883/11	70883	11	70	2		north	yes	male	Yes	No	married	Yes	Rural	High	least	least	8.74334	4.60517	100	4.60517	4.2485	public	4.66344	4.65396	11.1133	3.74777
70891/11	70891	11	24	1	Basic Education	north	no	male	Yes	No	Not married	Yes	Rural	High	high	high	7.39554	4.60517	100	4.60517	5.8861	public	5.1358	4.64439	11.1324	3.46208
70893/11	70893	11	38	1		north	no	female	Yes	No	Not married	Yes	Rural	High	least	high	6.24289	4.60517	100	4.60517	2.30259	private	5.29331	4.85203	11.3094	3.76857
70894/11	70894	11	56	2		north	yes	male	Yes	No	married	Yes	Rural	High	least	least	6.97952	4.60517	100	4.60517	5.34711	public	4.61512	4.65396	11.2182	3.27554
70895/11	70895	11	77	3		north	no	male	Yes	No	married	No	Rural	least	least	high	8.74615	4.60517	100	4.60517	2.35137	public	4.82028	4.66344	11.7198	3.24915
70896/11	70896	11	47	1		north	no	male	Yes	No	married	Yes	Rural	least	high	high	7.65246	6.90775	100	4.60517	3.91202	public	4.60517	4.68213	11.6792	2.99573
70902/11	70902	11	50	2	Basic Education	north	no	male	Yes	No	married	Yes	Rural	High	least	least	8.9431	5.48064	100	4.60517	5.56068	public	5.29331	4.66344	10.9995	3.55535
70917/11	70917	11	54	1		north	no	female	Yes	Yes	Not married	Yes	Urban	least	least	least	4.60517	4.60517	100	4.60517	2.48491	public	4.67283	4.78749	11.2921	2.99573
70925/11	70925	11	33	4	Tertiary	north	no	male	Yes	Yes	married	No	Rural	least	least	high	10.2634	4.60517	13300	9.49552	4.38203	public	4.67283	4.65396	10.4438	6.04025
[truncated: 736 more rows]
